# Supplementary material for: Single-cell RNA sequencing reveals a high-resolution cell atlas of petals in Prunus mume at different flowering development stages
Source: Hortic Res. 2024 Jul 10;11(9):uhae189. doi: 10.1093/hr/uhae189 (PMC11377181; doi:10.1093/hr/uhae189)
Supplement: Web_Material_uhae189 [file web_material_uhae189.zip]

Archive with 8 entries (8 files):
- Supplementary Figures-revised.docx
- Table S1.xls
- Table S2.xls
- Table S3.xls
- Table S4.xls
- Table S5.xls
- Table S6.xls
- Table S7.xlsx
