# Supplementary material for: Single-cell RNA sequencing reveals a high-resolution cell atlas of petals in Prunus mume at different flowering development stages
Source: Hortic Res. 2024 Jul 10;11(9):uhae189. doi: 10.1093/hr/uhae189 (PMC11377181; doi:10.1093/hr/uhae189)
Supplement: Web_Material_uhae189 [file web_material_uhae189.zip › Table S1.xls]

## Sheet: Sheet1
Sample	Estimated Number of Cells	Fraction Reads in Cells	Mean Reads per Cell	Median Genes per Cell	Total Genes Detected	Median UMI Counts per Cell	Reads Mapped Confidently to Genome	Number of Reads	Valid Barcodes	Q30 Bases in Barcode	Q30 Bases in RNA Read	Q30 Bases in UMI
BS	7983	0.714	59900	3358	19072	11973	0.91	478182852	0.972	0.966	0.898	0.947
FS	8965	0.638	50101	2646	18296	9390	0.921	449158706	0.978	0.961	0.909	0.937
