# Supplementary material for: Single-cell RNA sequencing reveals a high-resolution cell atlas of petals in Prunus mume at different flowering development stages
Source: Hortic Res. 2024 Jul 10;11(9):uhae189. doi: 10.1093/hr/uhae189 (PMC11377181; doi:10.1093/hr/uhae189)
Supplement: Web_Material_uhae189 [file web_material_uhae189.zip › Table S2.xls]

## Sheet: Sheet1
Summary of the total RNA quality testing
Sample	Raw Data		Valid Data		Valid Ratio(reads)	Q20%	Q30%	GC content%
	Read	Base	Read	Base
BS1	51534614	7.73G	50717016	7.61G	98.41	99.95	98.28	45.5
BS2	53619890	8.04G	52695700	7.90G	98.28	99.96	97.82	45.5
BS3	51718936	7.76G	50845554	7.63G	98.31	99.97	97.95	45.5
IFS1	49147334	7.37G	48260772	7.24G	98.2	99.96	97.73	45.5
IFS2	52709826	7.91G	51823400	7.77G	98.32	99.96	97.83	45.5
IFS3	52486742	7.87G	51686762	7.75G	98.48	99.95	98.19	45.5
FS1	48340304	7.25G	47441038	7.12G	98.14	99.96	97.51	45.5
FS2	49045980	7.36G	48147896	7.22G	98.17	99.96	97.64	45.5
FS3	53397330	8.01G	52492414	7.87G	98.31	99.95	98.21	45.5
WS1	51565544	7.73G	50637282	7.60G	98.2	99.96	97.66	45.5
WS2	51950830	7.79G	51031652	7.65G	98.23	99.95	97.57	45.5
WS3	53168652	7.98G	52303778	7.85G	98.37	99.95	98.24	45.5
