# Supplementary material for: Single-cell RNA sequencing reveals a high-resolution cell atlas of petals in Prunus mume at different flowering development stages
Source: Hortic Res. 2024 Jul 10;11(9):uhae189. doi: 10.1093/hr/uhae189 (PMC11377181; doi:10.1093/hr/uhae189)
Supplement: Web_Material_uhae189 [file web_material_uhae189.zip › Table S3.xls]

## Sheet: Sheet1
Statistics of reads compared with mei’s genome
Sample	Valid reads	Mapped reads	Unique Mapped reads	Multi Mapped reads	PE Mapped reads	Reads map to sense strand	Reads map to antisense strand	Non-splice reads	Splice reads
BS1	50717016	48378874(95.39%)	46210969(91.12%)	2167905(4.27%)	46711304(92.10%)	23066528(45.48%)	23144441(45.63%)	28695473(56.58%)	17515496(34.54%)
BS2	52695700	49937571(94.77%)	47704966(90.53%)	2232605(4.24%)	47993666(91.08%)	23799828(45.16%)	23905138(45.36%)	29593866(56.16%)	18111100(34.37%)
BS3	50845554	48235248(94.87%)	46075637(90.62%)	2159611(4.25%)	46381314(91.22%)	22989262(45.21%)	23086375(45.40%)	28581090(56.21%)	17494547(34.41%)
IFS1	48260772	45973231(95.26%)	43961069(91.09%)	2012162(4.17%)	44266950(91.72%)	21941737(45.46%)	22019332(45.63%)	27496397(56.97%)	16464672(34.12%)
IFS2	51823400	49419706(95.36%)	47226768(91.13%)	2192938(4.23%)	47603536(91.86%)	23571264(45.48%)	23655504(45.65%)	29526932(56.98%)	17699836(34.15%)
IFS3	51686762	49585907(95.94%)	47385564(91.68%)	2200343(4.26%)	47992814(92.85%)	23660105(45.78%)	23725459(45.90%)	29636335(57.34%)	17749229(34.34%)
FS1	47441038	45021985(94.90%)	43053936(90.75%)	1968049(4.15%)	43309646(91.29%)	21492777(45.30%)	21561159(45.45%)	27323220(57.59%)	15730716(33.16%)
FS2	48147896	45756628(95.03%)	43755170(90.88%)	2001458(4.16%)	44034282(91.46%)	21844240(45.37%)	21910930(45.51%)	27754023(57.64%)	16001147(33.23%)
FS3	52492414	50343873(95.91%)	48089665(91.61%)	2254208(4.29%)	48723296(92.82%)	24015304(45.75%)	24074361(45.86%)	30529347(58.16%)	17560318(33.45%)
WS1	50637282	48161529(95.11%)	46090958(91.02%)	2070571(4.09%)	46317940(91.47%)	23001688(45.42%)	23089270(45.60%)	28833097(56.94%)	17257861(34.08%)
WS2	51031652	48490277(95.02%)	46436914(91.00%)	2053363(4.02%)	46608488(91.33%)	23175819(45.41%)	23261095(45.58%)	29036453(56.90%)	17400461(34.10%)
WS3	52303778	50207877(95.99%)	48039738(91.85%)	2168139(4.15%)	48562626(92.85%)	23989079(45.86%)	24050659(45.98%)	30052664(57.46%)	17987074(34.39%)
