# Supplementary material for: Single-cell RNA sequencing reveals a high-resolution cell atlas of petals in Prunus mume at different flowering development stages
Source: Hortic Res. 2024 Jul 10;11(9):uhae189. doi: 10.1093/hr/uhae189 (PMC11377181; doi:10.1093/hr/uhae189)
Supplement: Web_Material_uhae189 [file web_material_uhae189.zip › Table S4.xls]

## Sheet: Sheet1
Target_Cluster	Gene ID	Gene Name	Target_Cluster_mean	Other_Cluster_mean	Log2FC	Pvalue	Qvalue	Description
0	evm.TU.Chr1.1863	MALD3	1.22116	0.0204243	5.90182	0	0	XP_008244927.1 PREDICTED: non-specific lipid-transfer protein 1-like [Prunus mume]
0	evm.TU.Chr3.732	NIP1-1	0.436242	0.00783815	5.79847	0	0	XP_008225242.1 PREDICTED: aquaporin NIP1-1 [Prunus mume]
0	evm.TU.Chr2.3078	MLP423	10.7073	0.210499	5.66864	0	0	XP_008245210.1 PREDICTED: MLP-like protein 423 [Prunus mume]
0	evm.TU.Chr3.600	At5g45910	1.53677	0.0342744	5.48663	0	0	RYR36135.1 hypothetical protein Ahy_A10g051175 [Arachis hypogaea]
0	evm.TU.Chr2.1703	FDH	13.1496	0.36549	5.16904	0	0	XP_008220603.1 PREDICTED: 3-ketoacyl-CoA synthase 10 [Prunus mume]
0	evm.TU.Chr2.2330	GALUR	0.718071	0.0202581	5.14756	0	0	XP_008220962.1 PREDICTED: D-galacturonate reductase-like [Prunus mume]
0	evm.TU.Chr1.1625	GPAT6	11.0162	0.312434	5.13993	0	0	XP_008239491.1 PREDICTED: glycerol-3-phosphate 2-O-acyltransferase 6 [Prunus mume]
0	evm.TU.Chr2.3263	At1g67750	5.3921	0.156124	5.11008	0	0	XP_008221954.1 PREDICTED: probable pectate lyase 5 [Prunus mume]
0	evm.TU.Chr2.3422	LTPG1	6.4272	0.191381	5.06967	0	0	XP_008222168.1 PREDICTED: non-specific lipid transfer protein GPI-anchored 1 [Prunus mume]
0	evm.TU.Chr2.2101	EXL3	17.4361	0.561619	4.95634	0	0	XP_008221227.1 PREDICTED: GDSL esterase/lipase EXL3-like [Prunus mume]
0	evm.TU.Chr2.510	CER2	6.76056	0.238935	4.82245	0	0	XP_008219248.1 PREDICTED: protein ECERIFERUM 1 [Prunus mume]
0	evm.TU.Chr6.1309	evm.TU.Chr6.1309	2.35084	0.0979412	4.58512	0	0	XP_020425322.1 glycine-rich protein 23-like [Prunus persica]
0	evm.TU.Chr7.227	CYP86A22	3.16618	0.13317	4.5714	0	0	XP_008238919.1 PREDICTED: cytochrome P450 86A22 [Prunus mume]
0	evm.TU.Chr1.3934	FAR3	8.46437	0.377788	4.48575	0	0	XP_008228895.1 PREDICTED: fatty acyl-CoA reductase 3-like [Prunus mume]
0	evm.TU.Chr1.2046	evm.TU.Chr1.2046	7.47574	0.33912	4.46235	0	0	XP_008246159.1 PREDICTED: uncharacterized protein LOC103344327 [Prunus mume]
0	evm.TU.Chr2.1458	CYCD3-2	0.751687	0.0350327	4.42336	0	0	XP_008220274.1 PREDICTED: cyclin-D3-1-like [Prunus mume]
0	evm.TU.Chr5.1109	CYP77A3	8.53892	0.399757	4.41686	0	0	XP_008231991.1 PREDICTED: cytochrome P450 77A3-like [Prunus mume]
0	evm.TU.Chr2.3186	TAA1	0.778748	0.0372859	4.38445	0	0	XP_008221983.1 PREDICTED: L-tryptophan--pyruvate aminotransferase 1-like [Prunus mume]
0	evm.TU.Chr7.2004	ABCB2	1.67808	0.0827532	4.34185	0	0	XP_008238211.1 PREDICTED: ABC transporter B family member 2-like [Prunus mume]
0	evm.TU.Chr1.3439	KCS12	1.69007	0.0836656	4.33631	0	0	XP_008222749.1 PREDICTED: 3-ketoacyl-CoA synthase 12 [Prunus mume]
0	evm.TU.Chr6.1787	PRP4	3.68849	0.186133	4.30863	0	0	XP_008236200.1 PREDICTED: proline-rich protein 4 [Prunus mume]
0	evm.TU.Chr5.3311	DCR	4.90394	0.255883	4.26038	0	0	XP_008234195.1 PREDICTED: BAHD acyltransferase DCR [Prunus mume]
0	evm.TU.Chr3.2835	evm.TU.Chr3.2835	0.605204	0.0316369	4.25774	0	0	XP_008227239.1 PREDICTED: O-acyltransferase WSD1-like [Prunus mume]
0	evm.TU.Chr8.1912	D14	0.546173	0.0287142	4.24952	0	0	XP_008241150.1 PREDICTED: strigolactone esterase D14-like [Prunus mume]
0	evm.TU.Chr8.1807	evm.TU.Chr8.1807	0.570886	0.0300307	4.24869	0	0	XP_008243458.1 PREDICTED: uncharacterized protein LOC103341702 [Prunus mume]
0	evm.TU.Chr3.2283	evm.TU.Chr3.2283	3.19979	0.170395	4.23102	0	0	XP_008226867.1 PREDICTED: glycine-rich cell wall structural protein [Prunus mume]
0	evm.TU.Chr6.1786	evm.TU.Chr6.1786	1.57185	0.0878067	4.16199	0	0	-
0	evm.TU.Chr2.3856	KCS20	0.712653	0.0403562	4.14234	0	0	XP_007222815.1 3-ketoacyl-CoA synthase 20 [Prunus persica]
0	evm.TU.Chr5.441	evm.TU.Chr5.441	7.2102	0.40977	4.13715	0	0	XP_008245232.1 PREDICTED: proline-rich protein 4-like [Prunus mume]
0	evm.TU.Chr5.3282	CYP714C2	4.81588	0.275839	4.1259	0	0	XP_008234461.2 PREDICTED: cytochrome P450 714C2-like [Prunus mume]
0	evm.TU.Chr1.390	CAD1	1.00778	0.0602059	4.06514	0	0	XP_007211488.1 probable mannitol dehydrogenase [Prunus persica]
0	evm.TU.Chr8.541	ABCG32	1.41722	0.085474	4.05144	0	0	XP_008242695.1 PREDICTED: ABC transporter G family member 32 [Prunus mume]
0	evm.TU.Chr4.3175	LTP	2.31362	0.143772	4.0083	0	0	XP_008229617.1 PREDICTED: non-specific lipid-transfer protein A-like [Prunus mume]
0	evm.TU.Chr5.2729	ECR	6.39973	0.410159	3.96375	0	0	XP_008233619.1 PREDICTED: very-long-chain enoyl-CoA reductase [Prunus mume]
0	evm.TU.Chr7.2023	ATL52	0.817124	0.0535653	3.93118	0	0	VVA33767.1 PREDICTED: RING-H2 [Prunus dulcis]
0	evm.TU.Chr3.2278	At5g55050	0.786966	0.0518136	3.9249	0	0	XP_008226873.1 PREDICTED: GDSL esterase/lipase At5g55050-like [Prunus mume]
0	evm.TU.Chr7.1785	VIT_01s0010g01870	8.29264	0.586031	3.82278	0	0	XP_008237993.1 PREDICTED: CASP-like protein 2A1 [Prunus mume]
0	evm.TU.Chr6.2590	ARG7	3.19872	0.227583	3.81303	0	0	PQQ07810.1 auxin-induced protein 15A [Prunus yedoensis var. nudiflora] [Prunus yedoensis]
0	evm.TU.scaffold18.42	At2g13820	36.9127	2.64048	3.80525	0	0	XP_008230977.1 PREDICTED: non-specific lipid transfer protein GPI-anchored 2 [Prunus mume]
0	evm.TU.Chr2.4581	At1g16060	0.457592	0.0333393	3.77877	0	0	XP_008223596.1 PREDICTED: AP2-like ethylene-responsive transcription factor At1g16060 [Prunus mume]
0	evm.TU.Chr8.2273	GPDHC1	0.766846	0.0569486	3.75121	0	0	XP_008244271.1 PREDICTED: glycerol-3-phosphate dehydrogenase [NAD(+)] GPDHC1, cytosolic [Prunus mume]
0	evm.TU.Chr2.3170	TBL2	0.888395	0.0663136	3.74383	0	0	XP_008221854.1 PREDICTED: protein trichome birefringence-like 2 [Prunus mume]
0	evm.TU.Chr6.2281	LACS2	0.900346	0.0687799	3.71042	0	0	VVA15195.1 PREDICTED: long chain acyl-CoA synthetase [Prunus dulcis]
0	evm.TU.Chr2.802	FLS	13.3463	1.06823	3.64316	0	0	XP_008233898.1 PREDICTED: flavonol synthase/flavanone 3-hydroxylase [Prunus mume]
0	evm.TU.Chr1.957	PAS2A	11.528	1.00289	3.5229	0	0	XP_008236125.1 PREDICTED: very-long-chain (3R)-3-hydroxyacyl-CoA dehydratase PASTICCINO 2A [Prunus mume]
0	evm.TU.Chr4.2703	At4g03415	3.69297	0.321506	3.52186	0	0	PQM39120.1 putative protein phosphatase 2C 52 [Prunus yedoensis var. nudiflora] [Prunus yedoensis]
0	evm.TU.Chr7.393	At1g64390	1.17728	0.103127	3.51297	0	0	XP_008239042.1 PREDICTED: endoglucanase 6 [Prunus mume]
0	evm.TU.Chr3.577	At5g45950	1.68632	0.149297	3.49763	0	0	XP_008225438.1 PREDICTED: GDSL esterase/lipase At5g45950 [Prunus mume]
0	evm.TU.Chr1.2180_evm.TU.Chr1.2181	LOX1.5	3.12339	0.277427	3.49293	0	0	XP_007208098.1 probable linoleate 9S-lipoxygenase 5 [Prunus persica]
0	evm.TU.Chr4.1371	HTH	1.78262	0.159653	3.48098	0	0	XP_008228294.1 PREDICTED: protein HOTHEAD [Prunus mume]
0	evm.TU.Chr6.1464	OXI1	3.80587	0.342326	3.47478	0	0	XP_008244696.1 PREDICTED: serine/threonine-protein kinase OXI1 [Prunus mume]
0	evm.TU.Chr2.3084	At3g28050	1.13806	0.102629	3.47106	0	0	XP_008221769.1 PREDICTED: WAT1-related protein At4g15540-like [Prunus mume]
0	evm.TU.Chr2.3187	TAA1	0.327562	0.0299525	3.45102	0	0	XP_008221880.1 PREDICTED: L-tryptophan--pyruvate aminotransferase 1-like [Prunus mume]
0	evm.TU.Chr7.2571	IRKI	3.39766	0.311421	3.4476	0	0	XP_021810347.1 IRK-interacting protein [Prunus avium]
0	evm.TU.Chr3.853	E1-BETA-2	2.72729	0.250038	3.44725	0	0	XP_008225496.1 PREDICTED: pyruvate dehydrogenase E1 component subunit beta-3, chloroplastic-like [Prunus mume]
0	evm.TU.Chr7.621	PATL5	0.819171	0.0751613	3.4461	0	0	XP_021829346.1 CRAL-TRIO domain-containing protein YKL091C-like isoform X1 [Prunus avium]
0	evm.TU.Chr4.1167	evm.TU.Chr4.1167	0.363752	0.0341405	3.4134	0	0	XP_008228536.1 PREDICTED: uncharacterized protein LOC103327939 [Prunus mume]
0	evm.TU.Chr1.3279	At1g07440	0.770204	0.0724271	3.41064	0	0	XP_008222026.1 PREDICTED: tropinone reductase homolog At2g29290-like [Prunus mume]
0	evm.TU.Chr3.371	evm.TU.Chr3.371	26.8897	2.52964	3.41005	0	0	XP_008224977.1 PREDICTED: uncharacterized protein F12A10.7 [Prunus mume]
0	evm.TU.Chr4.1791	LACS1	3.77901	0.36026	3.3909	0	0	XP_008227832.1 PREDICTED: long chain acyl-CoA synthetase 1 [Prunus mume]
0	evm.TU.Chr4.2964	At2g04570	5.38177	0.513808	3.38878	0	0	XP_008229819.1 PREDICTED: GDSL esterase/lipase At2g04570-like [Prunus mume]
0	evm.TU.Chr4.2962	At2g04570	3.08111	0.295495	3.38225	0	0	XP_008229818.1 PREDICTED: GDSL esterase/lipase At2g04570-like [Prunus mume]
0	evm.TU.Chr4.2329	MYB306	2.85793	0.276038	3.37203	0	0	XP_008230764.1 PREDICTED: myb-related protein 306 [Prunus mume]
0	evm.TU.Chr6.2591	ARG7	8.04632	0.798585	3.33281	0	0	XP_008237080.1 PREDICTED: auxin-induced protein 15A-like [Prunus mume]
0	evm.TU.Chr6.2162	evm.TU.Chr6.2162	0.887557	0.088228	3.33053	0	0	XP_008236518.1 PREDICTED: uncharacterized protein LOC103335285 [Prunus mume]
0	evm.TU.Chr1.1243	SAUR32	1.35605	0.13577	3.32017	0	0	XP_008243994.1 PREDICTED: auxin-responsive protein SAUR32 [Prunus mume]
0	evm.TU.Chr8.1233	CYP90C1	0.382288	0.0398393	3.2624	0	0	XP_008241768.1 PREDICTED: 3-epi-6-deoxocathasterone 23-monooxygenase [Prunus mume]
0	evm.TU.Chr2.2594	CUT1	1.95597	0.205103	3.25346	0	0	XP_008243224.1 PREDICTED: 3-ketoacyl-CoA synthase 6 [Prunus mume]
0	evm.TU.Chr4.1305	SIRK	3.57563	0.387656	3.20535	0	0	XP_020416680.1 putative leucine-rich repeat receptor-like serine/threonine-protein kinase At2g19230 isoform X1 [Prunus persica]
0	evm.TU.Chr6.2584	ARG7	2.09129	0.227725	3.19903	0	0	XP_021802487.1 auxin-induced protein 15A-like [Prunus avium]
0	evm.TU.Chr5.438	evm.TU.Chr5.438	6.8045	0.748702	3.18402	0	0	XP_008245230.1 PREDICTED: proline-rich protein 4-like [Prunus mume]
0	evm.TU.Chr1.1864	LSAT_1X82001	0.49609	0.0547159	3.18057	0	0	XP_008244918.1 PREDICTED: non-specific lipid-transfer protein 3 isoform X2 [Prunus mume]
0	evm.TU.Chr1.818	evm.TU.Chr1.818	0.253217	0.0284793	3.15239	0	0	XP_008234133.1 PREDICTED: monoacylglycerol lipase ABHD6 [Prunus mume]
0	evm.TU.Chr7.1148	MYB306	8.39045	0.951378	3.14066	0	0	XP_008239949.1 PREDICTED: myb-related protein 306-like [Prunus mume]
0	evm.TU.Chr4.1597	OSCBPY	0.509607	0.0586229	3.11985	0	0	XP_008228020.1 PREDICTED: beta-amyrin synthase-like [Prunus mume]
0	evm.TU.Chr4.1536	GLIP1	0.351344	0.0411092	3.09535	0	0	XP_008228119.1 PREDICTED: GDSL esterase/lipase 2-like [Prunus mume]
0	evm.TU.Chr4.2374	evm.TU.Chr4.2374	1.0463	0.12792	3.03199	0	0	XP_008230806.1 PREDICTED: uncharacterized protein LOC103330044 [Prunus mume]
0	evm.TU.Chr1.4011	evm.TU.Chr1.4011	41.2666	5.04836	3.03109	0	0	XP_008229128.1 PREDICTED: uncharacterized protein LOC103328506 [Prunus mume]
0	evm.TU.Chr8.1804	At4g16563	4.31808	0.536102	3.00981	0	0	XP_008243463.1 PREDICTED: aspartic proteinase nepenthesin-2-like [Prunus mume]
0	evm.TU.Chr2.1082	evm.TU.Chr2.1082	142.93	17.8951	2.99768	0	0	XP_008219896.1 PREDICTED: uncharacterized protein LOC103320060 [Prunus mume]
0	evm.TU.Chr4.895	NIP6-1	0.732474	0.0920033	2.99302	0	0	XP_008228780.1 PREDICTED: aquaporin NIP6-1 [Prunus mume]
0	evm.TU.Chr1.1858	MALD3	209.113	26.5067	2.97985	0	0	XP_008244970.1 PREDICTED: non-specific lipid-transfer protein 1 [Prunus mume]
0	evm.TU.Chr2.3802	evm.TU.Chr2.3802	0.515791	0.0659463	2.96742	0	0	XP_008224254.1 PREDICTED: uncharacterized protein LOC103323998 [Prunus mume]
0	evm.TU.Chr6.2733	BCA5	1.29379	0.165776	2.9643	0	0	VVA37328.1 PREDICTED: beta carbonic anhydrase [Prunus dulcis]
0	evm.TU.Chr5.962	CAT7	0.645762	0.0854418	2.91799	0	0	XP_008231821.1 PREDICTED: cationic amino acid transporter 6, chloroplastic [Prunus mume]
0	evm.TU.Chr2.3792	NET1A	3.12452	0.417069	2.90528	0	0	XP_008224265.1 PREDICTED: protein NETWORKED 1A-like [Prunus mume]
0	evm.TU.Chr6.2282	ATL65	0.433293	0.057969	2.90199	0	0	XP_007199353.1 RING-H2 finger protein ATL65 [Prunus persica]
0	evm.TU.Chr3.358	STC	9.38799	1.26396	2.89287	0	0	XP_008224959.1 PREDICTED: sugar carrier protein C [Prunus mume]
0	evm.TU.Chr5.1529	CYCU4-1	2.14843	0.296239	2.85845	0	0	XP_008232383.1 PREDICTED: cyclin-U4-1-like [Prunus mume]
0	evm.TU.Chr7.529	CYP78A9	1.07151	0.148837	2.84785	0	0	XP_008239228.1 PREDICTED: cytochrome P450 78A9-like [Prunus mume]
0	evm.TU.Chr1.1474	EXPA3	2.26411	0.316907	2.83681	0	0	XP_007205748.1 expansin-A6 [Prunus persica]
0	evm.TU.Chr8.1008	HMG3	1.14594	0.160793	2.83326	0	0	XP_007204578.1 3-hydroxy-3-methylglutaryl-coenzyme A reductase 1 [Prunus persica]
0	evm.TU.Chr7.513	At2g25060	2.58442	0.362817	2.83253	0	0	XP_008239239.1 PREDICTED: mavicyanin [Prunus mume]
0	evm.TU.Chr1.2346	evm.TU.Chr1.2346	2.56618	0.362123	2.82507	0	0	XP_008218251.1 PREDICTED: protein ECERIFERUM 26-like [Prunus mume]
0	evm.TU.Chr1.631	DPEP	0.509762	0.0720996	2.82176	0	0	XP_008232738.1 PREDICTED: 4-alpha-glucanotransferase, chloroplastic/amyloplastic [Prunus mume]
0	evm.TU.Chr2.3303	SAT	0.324081	0.0461492	2.81198	0	0	XP_008222013.1 PREDICTED: vinorine synthase-like [Prunus mume]
0	evm.TU.Chr5.3137	INV*DC4	0.645198	0.0921412	2.80782	0	0	XP_008234397.1 PREDICTED: beta-fructofuranosidase, soluble isoenzyme I-like [Prunus mume]
0	evm.TU.Chr4.2349	EXPA10	27.6733	4.03097	2.77929	0	0	XP_008230781.1 PREDICTED: expansin-A15 [Prunus mume]
0	evm.TU.Chr8.310	evm.TU.Chr8.310	2.19066	0.319182	2.77891	0	0	XP_007202657.1 uncharacterized protein LOC18771642 [Prunus persica]
0	evm.TU.Chr3.1087	PSAF	0.783907	0.116702	2.74785	0	0	XP_008225720.1 PREDICTED: photosystem I reaction center subunit III, chloroplastic [Prunus mume]
0	evm.TU.Chr2.4728	PER29	0.564558	0.0851748	2.72862	0	0	XP_008223371.1 PREDICTED: peroxidase 29 [Prunus mume]
0	evm.TU.Chr2.1252	RD22	80.5099	12.2605	2.71515	0	0	XP_008220021.1 PREDICTED: BURP domain protein RD22-like [Prunus mume]
0	evm.TU.Chr4.3217	At2g42990	0.557303	0.086085	2.69463	0	0	XP_008229570.1 PREDICTED: GDSL esterase/lipase At2g42990 [Prunus mume]
0	evm.TU.Chr2.3087	evm.TU.Chr2.3087	0.790209	0.122628	2.68795	0	0	XP_008221772.1 PREDICTED: transcription factor PAR2 [Prunus mume]
0	evm.TU.Chr8.1443	At5g66900	0.473362	0.0736619	2.68395	0	0	XP_008241552.2 PREDICTED: LOW QUALITY PROTEIN: probable disease resistance protein At5g66900 [Prunus mume]
0	evm.TU.Chr3.1350	evm.TU.Chr3.1350	2.15233	0.337131	2.67452	0	0	XP_008226000.1 PREDICTED: uncharacterized protein LOC103325587 [Prunus mume]
0	evm.TU.Chr6.1419	GAUT8	1.59563	0.253978	2.65135	0	0	XP_008235436.1 PREDICTED: galacturonosyltransferase 8 [Prunus mume]
0	evm.TU.Chr5.2944	evm.TU.Chr5.2944	1.10422	0.178177	2.63164	0	0	XP_008233825.1 PREDICTED: biotin carboxyl carrier protein of acetyl-CoA carboxylase [Prunus mume]
0	evm.TU.Chr2.3421	At1g27930	0.65292	0.105748	2.62628	0	0	XP_008222167.1 PREDICTED: probable methyltransferase At1g27930 [Prunus mume]
0	evm.TU.Chr3.176	Bp10	0.692241	0.112649	2.61944	0	0	XP_008224692.1 PREDICTED: L-ascorbate oxidase homolog [Prunus mume]
0	evm.TU.Chr2.4892	evm.TU.Chr2.4892	0.247069	0.040257	2.6176	0	0	XP_021806290.1 uncharacterized protein LOC110750299 isoform X2 [Prunus avium]
0	evm.TU.Chr1.1492	evm.TU.Chr1.1492	0.452812	0.0740689	2.61197	0	0	XP_008240695.1 PREDICTED: uncharacterized protein LOC103339189 [Prunus mume]
0	evm.TU.Chr1.838	SHKA	0.714617	0.117977	2.59866	0	0	XP_008234973.1 PREDICTED: phospho-2-dehydro-3-deoxyheptonate aldolase 2, chloroplastic-like [Prunus mume]
0	evm.TU.Chr2.1333	PFK3	0.491998	0.0815485	2.59292	0	0	XP_007223382.1 ATP-dependent 6-phosphofructokinase 6 [Prunus persica]
0	evm.TU.Chr6.2585	ARG7	7.34141	1.23653	2.56976	0	0	ONH90873.1 hypothetical protein PRUPE_8G079500 [Prunus persica]
0	evm.TU.Chr4.836	HST	0.530747	0.090506	2.55194	0	0	XP_008228810.1 PREDICTED: shikimate O-hydroxycinnamoyltransferase-like [Prunus mume]
0	evm.TU.Chr5.1433	CER1	19.5031	3.36541	2.53485	0	0	EOX97015.1 Fatty acid hydroxylase superfamily [Theobroma cacao]
0	evm.TU.Chr2.4989	ACP1	5.05078	0.877853	2.52446	0	0	XP_008223095.1 PREDICTED: acyl carrier protein 1, chloroplastic-like [Prunus mume]
0	evm.TU.Chr6.2576	ARG7	1.33376	0.232299	2.52145	0	0	XP_007199401.1 indole-3-acetic acid-induced protein ARG7 [Prunus persica]
0	evm.TU.Chr8.1510	At1g01540	0.647174	0.113258	2.51454	0	0	XP_008241473.1 PREDICTED: probable serine/threonine-protein kinase At1g01540 [Prunus mume]
0	evm.TU.Chr5.2442	evm.TU.Chr5.2442	2.9889	0.531669	2.49102	0	0	XP_008233251.1 PREDICTED: uncharacterized protein LOC103332302 [Prunus mume]
0	evm.TU.Chr3.2029	evm.TU.Chr3.2029	1.16258	0.211734	2.457	0	0	XP_008226681.1 PREDICTED: uncharacterized protein LOC103326251 [Prunus mume]
0	evm.TU.Chr2.2490	evm.TU.Chr2.2490	0.559263	0.102016	2.45473	0	0	XP_008243328.1 PREDICTED: uncharacterized protein LOC103341564 [Prunus mume]
0	evm.TU.Chr6.1165	evm.TU.Chr6.1165	4.91479	0.905572	2.44023	0	0	XP_008235679.1 PREDICTED: uncharacterized protein LOC103334480 [Prunus mume]
0	evm.TU.Chr7.2158	APRR2	0.735242	0.135896	2.43572	0	0	XP_008229552.1 PREDICTED: two-component response regulator-like APRR2 [Prunus mume]
0	evm.TU.Chr1.1860	MALD3	23.1333	4.28186	2.43366	0	0	XP_008244959.1 PREDICTED: non-specific lipid-transfer protein 1-like [Prunus mume]
0	evm.TU.Chr2.1300	GATA12	0.36358	0.0676613	2.42587	0	0	XP_008220089.1 PREDICTED: GATA transcription factor 12 isoform X1 [Prunus mume]
0	evm.TU.Chr6.1269	evm.TU.Chr6.1269	0.619147	0.115387	2.4238	0	0	XP_008235565.1 PREDICTED: uncharacterized protein LOC103334385 isoform X1 [Prunus mume]
0	evm.TU.Chr8.259	RTNLB21	0.278089	0.0519739	2.41969	0	0	XP_020423580.1 reticulon-like protein B21 [Prunus persica]
0	evm.TU.Chr2.3129	PGL3	2.16516	0.404894	2.41886	0	0	XP_008221810.1 PREDICTED: polygalacturonase 1 beta-like protein 3 [Prunus mume]
0	evm.TU.Chr2.1565	CSLC12	0.58959	0.110765	2.41221	0	0	BBG95127.1 Cellulose-synthase-like C12 [Prunus dulcis]
0	evm.TU.scaffold11.5	evm.TU.scaffold11.5	8.10066	1.52281	2.4113	0	0	XP_008234039.1 PREDICTED: putative glycine-rich cell wall structural protein 1 [Prunus mume]
0	evm.TU.Chr4.1008	WIN1	5.46505	1.02898	2.40902	0	0	XP_008243869.1 PREDICTED: ethylene-responsive transcription factor WIN1, partial [Prunus mume]
0	evm.TU.Chr6.2583	ARG7	0.371088	0.0702722	2.40074	0	0	XP_007199401.1 indole-3-acetic acid-induced protein ARG7 [Prunus persica]
0	evm.TU.Chr8.209	evm.TU.Chr8.209	0.300412	0.0579582	2.37386	0	0	XP_008243043.1 PREDICTED: glycerol-3-phosphate phosphatase [Prunus mume]
0	evm.TU.Chr4.1202	AAE13	0.731266	0.142178	2.3627	0	0	KAB2612856.1 malonate--CoA ligase [Pyrus ussuriensis x Pyrus communis]
0	evm.TU.Chr4.3200	PSBP2	1.91115	0.372109	2.36064	0	0	XP_008229592.1 PREDICTED: oxygen-evolving enhancer protein 2, chloroplastic [Prunus mume]
0	evm.TU.Chr2.1213	CSLC5	2.06224	0.4036	2.35322	0	0	XP_008219957.1 PREDICTED: probable xyloglucan glycosyltransferase 5 [Prunus mume]
0	evm.TU.Chr7.2367	HAT4	0.700944	0.137766	2.34708	0	0	XP_008238430.1 PREDICTED: homeobox-leucine zipper protein HAT4 [Prunus mume]
0	evm.TU.Chr4.2461	BCCP2	1.22188	0.240408	2.34554	0	0	XP_008230865.1 PREDICTED: biotin carboxyl carrier protein of acetyl-CoA carboxylase 2, chloroplastic [Prunus mume]
0	evm.TU.Chr1.1533	AKR4C9	0.331945	0.0660583	2.32913	0	0	XP_007205596.1 aldo-keto reductase family 4 member C10 [Prunus persica]
0	evm.TU.Chr8.545	FATB1	6.16189	1.22823	2.32679	0	0	XP_008242683.1 PREDICTED: palmitoyl-acyl carrier protein thioesterase, chloroplastic [Prunus mume]
0	evm.TU.Chr2.560	At1g28390	0.362373	0.072431	2.3228	0	0	VVA16253.1 Hypothetical predicted protein [Prunus dulcis]
0	evm.TU.Chr1.1605	CAC3	0.833223	0.167503	2.31451	0	0	XP_008239696.1 PREDICTED: acetyl-coenzyme A carboxylase carboxyl transferase subunit alpha, chloroplastic [Prunus mume]
0	evm.TU.Chr3.3178	BGAL10	4.78358	0.979616	2.2878	0	0	XP_008227597.1 PREDICTED: beta-galactosidase 10 [Prunus mume]
0	evm.TU.Chr1.3008	EXPA8	3.0271	0.62018	2.28718	0	0	AAC33529.1 expansin [Prunus armeniaca]
0	evm.TU.Chr4.799	At3g04130	0.25947	0.053298	2.28341	0	0	XP_008228856.1 PREDICTED: pentatricopeptide repeat-containing protein At3g04130, mitochondrial [Prunus mume]
0	evm.TU.Chr4.2226	PER63	2.81078	0.578597	2.28034	0	0	VVA17642.1 PREDICTED: peroxidase [Prunus dulcis]
0	evm.TU.Chr4.529	BZIP34	2.28764	0.471305	2.27912	0	0	XP_008229127.1 PREDICTED: basic leucine zipper 61 [Prunus mume]
0	evm.TU.Chr4.1553	PMEU1	4.76618	0.985739	2.27355	0	0	XP_008228105.1 PREDICTED: pectinesterase [Prunus mume]
0	evm.TU.Chr6.2520	KIN7E	0.51891	0.107543	2.27057	0	0	XP_008236841.1 PREDICTED: kinesin-like protein NACK2 [Prunus mume]
0	evm.TU.Chr8.573	PLT5	0.260021	0.0539698	2.26841	0	0	BBN68379.1 polyol/monosaccharide transporter 5, partial [Prunus dulcis]
0	evm.TU.Chr6.1375	evm.TU.Chr6.1375	0.379371	0.0788267	2.26685	0	0	XP_008235478.1 PREDICTED: uncharacterized protein LOC103334310 isoform X1 [Prunus mume]
0	evm.TU.Chr8.1022	PIRL4	1.14144	0.237549	2.26455	0	0	XP_008242107.1 PREDICTED: plant intracellular Ras-group-related LRR protein 4-like [Prunus mume]
0	evm.TU.Chr5.23	N	0.542971	0.113935	2.25267	0	0	XP_008231758.1 PREDICTED: TMV resistance protein N-like [Prunus mume]
0	evm.TU.Chr2.3258	ORP1D	1.14581	0.240556	2.25192	0	0	XP_008221949.1 PREDICTED: oxysterol-binding protein-related protein 1D isoform X1 [Prunus mume]
0	evm.TU.Chr4.2880	B3GALT2	3.76965	0.793995	2.24723	0	0	XP_008229956.1 PREDICTED: probable beta-1,3-galactosyltransferase 2 [Prunus mume]
0	evm.TU.Chr1.864	evm.TU.Chr1.864	2.08092	0.439736	2.24252	0	0	XP_008235218.1 PREDICTED: uncharacterized protein LOC103334067 isoform X1 [Prunus mume]
0	evm.TU.Chr8.1974	MOD1	0.377776	0.0801692	2.23641	0	0	XP_008240940.1 PREDICTED: enoyl-[acyl-carrier-protein] reductase [NADH] 1, chloroplastic-like [Prunus mume]
0	evm.TU.Chr4.910	At1g80640	0.403573	0.0856871	2.23568	0	0	XP_008228758.1 PREDICTED: probable receptor-like protein kinase At1g80640 [Prunus mume]
0	evm.TU.Chr6.1071	evm.TU.Chr6.1071	0.927535	0.197472	2.23175	0	0	XP_008235342.1 PREDICTED: protein LONGIFOLIA 1 [Prunus mume]
0	evm.TU.Chr3.2831	GAST1	2.05929	0.440603	2.22459	0	0	XP_020416901.1 protein GAST1 [Prunus persica]
0	evm.TU.Chr8.1503	RALFL34	0.274867	0.0588553	2.22349	0	0	XP_008241468.1 PREDICTED: protein RALF-like 34 [Prunus mume]
0	evm.TU.Chr6.1914	SCPL18	0.500353	0.107147	2.22336	0	0	XP_008236292.1 PREDICTED: serine carboxypeptidase-like 13 isoform X2 [Prunus mume]
0	evm.TU.Chr1.4066	OFP6	0.500525	0.107554	2.21838	0	0	XP_008245527.1 PREDICTED: transcription repressor OFP6-like [Prunus mume]
0	evm.TU.Chr2.4826	Fra	77.8756	16.7372	2.21811	0	0	XP_021806217.1 major allergen Pru ar 1-like [Prunus avium]
0	evm.TU.Chr3.1321	NANA	0.573634	0.123509	2.21552	0	0	XP_008225977.1 PREDICTED: aspartyl protease family protein 2 [Prunus mume]
0	evm.TU.Chr1.2465	At5g33370	5.4726	1.19769	2.19198	0	0	XP_008218370.1 PREDICTED: GDSL esterase/lipase At5g33370-like [Prunus mume]
0	evm.TU.Chr8.1792	OFP13	0.366607	0.0823319	2.15471	0	0	XP_008243474.1 PREDICTED: transcription repressor OFP13 [Prunus mume]
0	evm.TU.Chr7.1880	ERD3	5.7444	1.30514	2.13795	0	0	VVA17209.1 PREDICTED: probable methyltransferase [Prunus dulcis]
0	evm.TU.Chr5.3268	REM1.4	1.80064	0.41295	2.12447	0	0	XP_008234255.1 PREDICTED: remorin-like [Prunus mume]
0	evm.TU.Chr2.2573	evm.TU.Chr2.2573	1.56991	0.361869	2.11714	0	0	XP_008243246.1 PREDICTED: universal stress protein YxiE-like [Prunus mume]
0	evm.TU.Chr6.243	URGT6	0.477336	0.110085	2.11639	0	0	XP_007201810.1 UDP-galactose transporter 2 [Prunus persica]
0	evm.TU.Chr3.2000	MLO11	0.444191	0.103673	2.09913	0	0	XP_008226651.1 PREDICTED: MLO-like protein 11 [Prunus mume]
0	evm.TU.Chr3.2017	CIP7	1.67049	0.390161	2.09813	0	0	XP_008226668.1 PREDICTED: uncharacterized protein LOC103326239 [Prunus mume]
0	evm.TU.Chr2.5373	GDI1	0.883765	0.206794	2.09547	0	0	XP_008222721.1 PREDICTED: rho GDP-dissociation inhibitor 1-like [Prunus mume]
0	evm.TU.Chr4.2332	GASA4	0.474602	0.111356	2.09154	0	0	XP_008230767.1 PREDICTED: gibberellin-regulated protein 6-like [Prunus mume]
0	evm.TU.Chr2.1212	CNGC14	0.802088	0.189125	2.08442	0	0	XP_008219956.1 PREDICTED: LOW QUALITY PROTEIN: probable cyclic nucleotide-gated ion channel 14 [Prunus mume]
0	evm.TU.Chr7.389	GSVIVT00026920001	0.649033	0.153596	2.07915	0	0	XP_008239046.1 PREDICTED: probable polygalacturonase [Prunus mume]
0	evm.TU.Chr5.279	evm.TU.Chr5.279	1.03991	0.246152	2.07884	0	0	XP_008231461.1 PREDICTED: uncharacterized protein LOC103330638 [Prunus mume]
0	evm.TU.Chr1.774	evm.TU.Chr1.774	2.27463	0.539955	2.07472	0	0	XP_008233767.1 PREDICTED: uncharacterized protein LOC103332789 [Prunus mume]
0	evm.TU.Chr1.380	CESA2	1.10349	0.26249	2.07174	0	0	XP_008232182.1 PREDICTED: cellulose synthase A catalytic subunit 2 [UDP-forming] [Prunus mume]
0	evm.TU.Chr1.2417	PPCK1	0.30866	0.0736535	2.0672	0	0	XP_021811075.1 phosphoenolpyruvate carboxylase kinase 1-like [Prunus avium]
0	evm.TU.Chr2.4633	At5g18500	2.52208	0.601954	2.06689	0	0	XP_008223491.1 PREDICTED: probable receptor-like protein kinase At5g18500 [Prunus mume]
0	evm.TU.Chr1.2276	ACP1	0.2551	0.0609543	2.06526	0	0	XP_008218144.1 PREDICTED: acyl carrier protein 1, chloroplastic [Prunus mume]
0	evm.TU.Chr4.3184	WAKL22	0.550489	0.131619	2.06434	0	0	XP_020414375.1 wall-associated receptor kinase-like 1 [Prunus persica]
0	evm.TU.Chr6.2568	ARG7	0.235526	0.0564627	2.06052	0	0	XP_008237037.1 PREDICTED: indole-3-acetic acid-induced protein ARG7-like [Prunus mume]
0	evm.TU.Chr6.1910	SCPL18	1.67872	0.40396	2.05508	0	0	BBN69148.1 serine carboxypeptidase-like 2 [Prunus dulcis]
0	evm.TU.Chr2.3134	AMSH2	0.330673	0.0798065	2.05083	0	0	VVA13419.1 PREDICTED: AMSH ubiquitin thioesterase [Prunus dulcis]
0	evm.TU.Chr2.363	MES12	1.34059	0.324785	2.04531	0	0	XP_008219048.1 PREDICTED: putative methylesterase 14, chloroplastic [Prunus mume]
0	evm.TU.Chr3.386	AGAL2	1.21451	0.294874	2.04221	0	0	XP_008224996.1 PREDICTED: alpha-galactosidase-like [Prunus mume]
0	evm.TU.Chr1.1192	evm.TU.Chr1.1192	2.84295	0.691361	2.03988	0	0	XP_008238694.1 PREDICTED: uncharacterized protein LOC103337306 [Prunus mume]
0	evm.TU.Chr8.399	IAA10	0.495082	0.120623	2.03716	0	0	VVA10791.1 PREDICTED: auxin-responsive [Prunus dulcis]
0	evm.TU.Chr2.4173	At3g07010	2.75888	0.672408	2.03668	0	0	XP_008223974.1 PREDICTED: probable pectate lyase 8 [Prunus mume]
0	evm.TU.Chr4.1252	GATA9	1.13687	0.277982	2.032	0	0	XP_008228438.1 PREDICTED: GATA transcription factor 9-like [Prunus mume]
0	evm.TU.Chr5.3194	CYP704C1	1.57588	0.387398	2.02427	0	0	XP_007221085.1 cytochrome P450 704C1 [Prunus persica]
0	evm.TU.Chr2.1883	GATL1	1.99776	0.491125	2.02422	0	0	XP_021820955.1 probable galacturonosyltransferase-like 1 [Prunus avium]
0	evm.TU.Chr3.1281	EIX2	0.345561	0.0855075	2.01482	0	0	XP_008226020.2 PREDICTED: probable LRR receptor-like serine/threonine-protein kinase At4g36180 isoform X1 [Prunus mume]
0	evm.TU.Chr1.2315	evm.TU.Chr1.2315	2.85944	0.708816	2.01225	0	0	XP_008218198.1 PREDICTED: uncharacterized protein LOC103318572 [Prunus mume]
0	evm.TU.Chr7.1861	ACBP1	15.345	3.82587	2.00391	0	0	XP_007209802.1 acyl-CoA-binding protein [Prunus persica]
0	evm.TU.Chr4.2506	LNG2	1.68986	0.425173	1.99078	0	0	XP_008230897.1 PREDICTED: protein LONGIFOLIA 1 isoform X1 [Prunus mume]
0	evm.TU.Chr1.697	ptmH	0.671875	0.169108	1.99025	0	0	XP_008245132.1 PREDICTED: NADPH-dependent 1-acyldihydroxyacetone phosphate reductase [Prunus mume]
0	evm.TU.Chr6.2560	SAUR20	0.943215	0.237601	1.98905	0	0	XP_008237029.1 PREDICTED: auxin-responsive protein SAUR21-like [Prunus mume]
0	evm.TU.Chr1.1043	TUBA	0.702828	0.177102	1.98859	0	0	XP_007205183.1 tubulin alpha chain [Prunus persica]
0	evm.TU.Chr1.2337	At5g28300	0.244717	0.0618968	1.98318	0	0	XP_008218241.1 PREDICTED: trihelix transcription factor GTL2 [Prunus mume]
0	evm.TU.Chr1.1590	evm.TU.Chr1.1590	1.13454	0.28736	1.98118	0	0	XP_008239852.1 PREDICTED: L-type lectin-domain containing receptor kinase VIII.2-like [Prunus mume]
0	evm.TU.Chr1.2482	At2g02240	1.71131	0.43385	1.97983	0	0	XP_008218394.1 PREDICTED: putative F-box protein PP2-B12 [Prunus mume]
0	evm.TU.Chr8.1621	SAUR72	2.00408	0.510665	1.9725	0	0	ONH96317.1 hypothetical protein PRUPE_7G120400 [Prunus persica]
0	evm.TU.Chr2.4831	PRUA1	12.8861	3.28359	1.97247	0	0	XP_008223264.1 PREDICTED: major allergen Pru ar 1 [Prunus mume]
0	evm.TU.Chr7.1528	ltnD	0.499664	0.127328	1.97241	0	0	XP_008240140.1 PREDICTED: uncharacterized protein LOC103338684 [Prunus mume]
0	evm.TU.Chr8.1441	DBR	0.595607	0.152445	1.96607	0	0	XP_008241554.2 PREDICTED: 2-alkenal reductase (NADP(+)-dependent)-like [Prunus mume]
0	evm.TU.Chr1.1826	AGT3	0.773935	0.19813	1.96576	0	0	XP_008245206.1 PREDICTED: alanine--glyoxylate aminotransferase 2 homolog 2, mitochondrial-like [Prunus mume]
0	evm.TU.Chr6.999	evm.TU.Chr6.999	0.398756	0.10213	1.9651	0	0	XP_008235281.1 PREDICTED: uncharacterized protein LOC103334120 [Prunus mume]
0	evm.TU.Chr4.1487	tmem87a	1.41756	0.363514	1.96333	0	0	XP_008228166.1 PREDICTED: transmembrane protein 87A [Prunus mume]
0	evm.TU.Chr6.2570	ARG7	0.723675	0.186235	1.95822	0	0	XP_008237100.1 PREDICTED: auxin-induced protein 15A-like [Prunus mume]
0	evm.TU.Chr6.2567	evm.TU.Chr6.2567	0.578628	0.148991	1.95741	0	0	VVA27231.1 Hypothetical predicted protein, partial [Prunus dulcis]
0	evm.TU.Chr4.2221	CSLC4	0.315536	0.0822715	1.93934	0	0	TQD86473.1 hypothetical protein C1H46_027962 [Malus baccata]
0	evm.TU.Chr6.2118	CCOAOMT1	1.44786	0.377865	1.93798	0	0	NP_001313438.1 caffeoyl-CoA O-methyltransferase [Prunus mume]
0	evm.TU.Chr5.2352	KCS1	2.86756	0.750135	1.9346	0	0	XP_007218983.1 3-ketoacyl-CoA synthase 1 [Prunus persica]
0	evm.TU.Chr7.987	At5g40240	0.375813	0.0983107	1.9346	0	0	XP_008239731.1 PREDICTED: WAT1-related protein At5g40240-like [Prunus mume]
0	evm.TU.Chr4.3335	evm.TU.Chr4.3335	0.497586	0.130313	1.93296	0	0	XP_008229440.1 PREDICTED: uncharacterized protein LOC103328806 [Prunus mume]
0	evm.TU.Chr2.1681	EDR2L	1.28548	0.337253	1.9304	0	0	XP_008220625.1 PREDICTED: protein ENHANCED DISEASE RESISTANCE 2-like isoform X1 [Prunus mume]
0	evm.TU.Chr2.1295	PATROL1	0.285241	0.0748628	1.92986	0	0	XP_008220080.1 PREDICTED: uncharacterized protein LOC103320216 [Prunus mume]
0	evm.TU.Chr4.2390	At5g15350	0.884748	0.233084	1.92442	0	0	XP_008230822.1 PREDICTED: lamin-like protein [Prunus mume]
0	evm.TU.Chr3.388	CIP7	0.387191	0.102164	1.92217	0	0	XP_008224997.1 PREDICTED: uncharacterized protein LOC103324676 [Prunus mume]
0	evm.TU.Chr1.3149	APD2	0.499984	0.132252	1.91859	0	0	XP_008220824.1 PREDICTED: uncharacterized protein LOC103320859 [Prunus mume]
0	evm.TU.Chr1.2805	DRT100	91.0383	24.1034	1.91724	0	0	XP_008219342.1 PREDICTED: DNA-damage-repair/toleration protein DRT100 [Prunus mume]
0	evm.TU.Chr2.4788	LPD1	0.421116	0.112218	1.90791	0	0	XP_008223314.1 PREDICTED: dihydrolipoyl dehydrogenase 1, chloroplastic-like [Prunus mume]
0	evm.TU.Chr3.246	XTH8	1.10521	0.295192	1.9046	0	0	XP_008224786.1 PREDICTED: probable xyloglucan endotransglucosylase/hydrolase protein 8 isoform X2 [Prunus mume]
0	evm.TU.Chr7.309	evm.TU.Chr7.309	2.40344	0.642758	1.90275	0	0	XP_008239099.1 PREDICTED: uncharacterized protein LOC103337704 [Prunus mume]
0	evm.TU.Chr2.3575	NPF6.1	2.95053	0.789103	1.90269	0	0	XP_008222264.1 PREDICTED: protein NRT1/ PTR FAMILY 6.1 [Prunus mume]
0	evm.TU.Chr7.1320	evm.TU.Chr7.1320	0.381835	0.102797	1.89315	0	0	VVA21349.1 PREDICTED: 18S pre-ribosomal [Prunus dulcis]
0	evm.TU.Chr4.3422	evm.TU.Chr4.3422	2.25864	0.60813	1.893	0	0	ONI17435.1 hypothetical protein PRUPE_3G159100 [Prunus persica]
0	evm.TU.Chr6.2445	CXE18	0.560211	0.151204	1.88947	0	0	VVA35000.1 PREDICTED: probable carboxylesterase 18 [Prunus dulcis]
0	evm.TU.Chr3.1442	evm.TU.Chr3.1442	0.871624	0.23581	1.88608	0	0	XP_008226113.1 PREDICTED: uncharacterized protein LOC103325710 [Prunus mume]
0	evm.TU.Chr7.2497	APT3	1.32641	0.359239	1.88452	0	0	XP_007209667.1 adenine phosphoribosyltransferase 3 isoform X1 [Prunus persica]
0	evm.TU.Chr2.2261	DIM	2.71317	0.734902	1.88435	0	0	XP_008221029.1 PREDICTED: delta(24)-sterol reductase [Prunus mume]
0	evm.TU.Chr2.2990	GSTU17	2.25751	0.612505	1.88194	0	0	XP_008221708.1 PREDICTED: glutathione S-transferase U17-like [Prunus mume]
0	evm.TU.Chr4.1101	AUX22	1.38658	0.377819	1.87577	0	0	XP_008228609.1 PREDICTED: auxin-induced protein IAA6 [Prunus mume]
0	evm.TU.Chr5.3097	TMKL1	0.563644	0.153621	1.87541	0	0	XP_008234436.1 PREDICTED: putative kinase-like protein TMKL1 [Prunus mume]
0	evm.TU.Chr7.514	mfsd5	1.51409	0.414335	1.86958	0	0	XP_008239240.1 PREDICTED: molybdate-anion transporter-like [Prunus mume]
0	evm.TU.Chr3.2021	BGLU18	7.63298	2.09157	1.86766	0	0	XP_021809177.1 beta-glucosidase 18-like isoform X3 [Prunus avium]
0	evm.TU.Chr2.4995	evm.TU.Chr2.4995	0.433716	0.118904	1.86695	0	0	XP_016647122.1 PREDICTED: uncharacterized protein LOC103322970 [Prunus mume]
0	evm.TU.Chr7.191	FTIP3	0.729383	0.200027	1.86648	0	0	XP_021815479.1 FT-interacting protein 1 [Prunus avium]
0	evm.TU.Chr1.2116	ABCG11	0.464763	0.127488	1.86613	0	0	XP_008245603.1 PREDICTED: ABC transporter G family member 11 [Prunus mume]
0	evm.TU.Chr2.2999	BHLH094	0.713555	0.196009	1.86411	0	0	XP_008221713.1 PREDICTED: transcription factor bHLH79 [Prunus mume]
0	evm.TU.Chr6.1318	At5g48900	16.0783	4.43338	1.85864	0	0	XP_008235520.1 PREDICTED: probable pectate lyase 8 [Prunus mume]
0	evm.TU.Chr4.3168	evm.TU.Chr4.3168	0.496492	0.137107	1.85646	0	0	XP_008229626.1 PREDICTED: probable LRR receptor-like serine/threonine-protein kinase At1g34110 isoform X1 [Prunus mume]
0	evm.TU.Chr8.1829	TMK1	1.62579	0.44951	1.85472	0	0	XP_008241052.1 PREDICTED: receptor protein kinase TMK1-like [Prunus mume]
0	evm.TU.Chr7.1341	At1g13580	0.61032	0.169282	1.85014	0	0	XP_008240054.1 PREDICTED: LAG1 longevity assurance homolog 3-like [Prunus mume]
0	evm.TU.Chr7.643	SCPL45	0.652884	0.181852	1.84406	0	0	XP_021814256.1 serine carboxypeptidase-like 45 [Prunus avium]
0	evm.TU.Chr8.1196	MUR1	2.85742	0.796764	1.84249	0	0	XP_008241805.1 PREDICTED: GDP-mannose 4,6 dehydratase 1 [Prunus mume]
0	evm.TU.Chr2.1780	LOG8	0.255407	0.0720239	1.82625	0	0	XP_008220503.1 PREDICTED: cytokinin riboside 5'-monophosphate phosphoribohydrolase LOG8 isoform X2 [Prunus mume]
0	evm.TU.Chr1.1774	LSC30	18.7259	5.296	1.82206	0	0	XP_008243056.1 PREDICTED: ferritin-4, chloroplastic [Prunus mume]
0	evm.TU.Chr4.1063	evm.TU.Chr4.1063	1.47267	0.416627	1.82161	0	0	XP_008228640.1 PREDICTED: uncharacterized protein LOC103328032 [Prunus mume]
0	evm.TU.Chr5.2370	PDH-E1	1.97799	0.560607	1.81898	0	0	XP_007218034.1 pyruvate dehydrogenase E1 component subunit alpha-3, chloroplastic [Prunus persica]
0	evm.TU.Chr6.1293	evm.TU.Chr6.1293	0.380098	0.107955	1.81594	0	0	XP_008235543.1 PREDICTED: uncharacterized protein LOC103334363 [Prunus mume]
0	evm.TU.Chr7.303	evm.TU.Chr7.303	1.34776	0.383792	1.81217	0	0	XP_008239015.1 PREDICTED: uncharacterized protein LOC103337625 [Prunus mume]
0	evm.TU.Chr2.4402	SSX2IP	0.369151	0.105139	1.81191	0	0	XP_008223691.1 PREDICTED: afadin- and alpha-actinin-binding protein isoform X1 [Prunus mume]
0	evm.TU.Chr3.3118	FAAH	0.841004	0.23968	1.811	0	0	XP_008227688.1 PREDICTED: fatty acid amide hydrolase-like isoform X1 [Prunus mume]
0	evm.TU.Chr6.2998	EMB3003	0.269769	0.0769162	1.81036	0	0	XP_007201005.1 dihydrolipoyllysine-residue acetyltransferase component 5 of pyruvate dehydrogenase complex, chloroplastic [Prunus persica]
0	evm.TU.Chr7.1325	BIM1	0.699386	0.199814	1.80743	0	0	XP_008240069.1 PREDICTED: transcription factor BIM1 isoform X2 [Prunus mume]
0	evm.TU.Chr7.888	maoI	0.300845	0.0860365	1.806	0	0	XP_008239321.1 PREDICTED: copper methylamine oxidase-like [Prunus mume]
0	evm.TU.Chr2.918	PERK11	0.422091	0.120814	1.80477	0	0	XP_008219572.1 PREDICTED: probable receptor-like serine/threonine-protein kinase At5g57670 [Prunus mume]
0	evm.TU.Chr2.3608	XTHB	92.5598	26.5669	1.80076	0	0	XP_008222293.1 PREDICTED: probable xyloglucan endotransglucosylase/hydrolase protein B [Prunus mume]
0	evm.TU.Chr2.2465	evm.TU.Chr2.2465	1.12985	0.326051	1.79297	0	0	XP_008243356.1 PREDICTED: leucine-rich repeat extensin-like protein 1 [Prunus mume]
0	evm.TU.Chr4.1931	GDPD1	4.95306	1.43089	1.79141	0	0	XP_008231063.1 PREDICTED: glycerophosphodiester phosphodiesterase GDPD1, chloroplastic-like [Prunus mume]
0	evm.TU.Chr1.2966	CYP714C2	0.519008	0.1501	1.78984	0	0	PQQ05974.1 cytochrome P450 714C2 [Prunus yedoensis var. nudiflora] [Prunus yedoensis]
0	evm.TU.Chr7.1788	FAO4A	12.2033	3.5445	1.78361	0	0	VVA17131.1 PREDICTED: long-chain-alcohol oxidase [Prunus dulcis]
0	evm.TU.Chr7.548	At1g32780	13.6682	3.97221	1.78281	0	0	XP_008239269.1 PREDICTED: alcohol dehydrogenase-like 4 [Prunus mume]
0	evm.TU.Chr1.1317	evm.TU.Chr1.1317	29.5691	8.60348	1.7811	0	0	XP_008239260.1 PREDICTED: uncharacterized protein LOC103337865 isoform X1 [Prunus mume]
0	evm.TU.Chr4.3355	TMK1	1.06817	0.310913	1.78057	0	0	XP_007214949.1 receptor protein kinase TMK1 [Prunus persica]
0	evm.TU.Chr4.2748	PVA42	0.364004	0.106174	1.77752	0	0	XP_008230211.1 PREDICTED: vesicle-associated protein 4-2-like [Prunus mume]
0	evm.TU.Chr5.2076	GPAT8	1.01578	0.296452	1.77671	0	0	XP_008232883.1 PREDICTED: probable glycerol-3-phosphate acyltransferase 8 [Prunus mume]
0	evm.TU.Chr8.1637	CDI	0.39247	0.114594	1.77605	0	0	RXH76218.1 hypothetical protein DVH24_019106 [Malus domestica]
0	evm.TU.Chr1.3830	GAT1	0.81289	0.237461	1.77537	0	0	XP_008227097.1 PREDICTED: GABA transporter 1 [Prunus mume]
0	evm.TU.Chr3.2296	MAPKKK17	1.08715	0.317731	1.77467	0	0	XP_008226949.1 PREDICTED: mitogen-activated protein kinase kinase kinase NPK1-like [Prunus mume]
0	evm.TU.Chr5.386	PAP27	2.98538	0.874293	1.77173	0	0	XP_008231438.1 PREDICTED: probable inactive purple acid phosphatase 27 [Prunus mume]
0	evm.TU.Chr5.399	PICBP	0.877557	0.257719	1.76769	0	0	XP_008246021.1 PREDICTED: dentin sialophosphoprotein-like [Prunus mume]
0	evm.TU.Chr3.3205	UVR8	0.380905	0.111919	1.76697	0	0	XP_008227523.1 PREDICTED: ultraviolet-B receptor UVR8 [Prunus mume]
0	evm.TU.Chr3.46	evm.TU.Chr3.46	0.317976	0.0937379	1.76221	0	0	XP_008224624.1 PREDICTED: myelin-associated oligodendrocyte basic protein-like [Prunus mume]
0	evm.TU.Chr7.815	At4g24780	3.45374	1.01888	1.76118	0	0	NP_001280201.1 probable pectate lyase 18 precursor [Prunus mume]
0	evm.TU.Chr7.1205	At5g01610	0.691713	0.205635	1.75009	0	0	XP_008239889.1 PREDICTED: uncharacterized protein At5g01610-like [Prunus mume]
0	evm.TU.Chr8.1620	PXC1	1.47645	0.439228	1.74909	0	0	XP_008241323.1 PREDICTED: leucine-rich repeat receptor-like protein kinase PXC1 [Prunus mume]
0	evm.TU.Chr2.753	evm.TU.Chr2.753	0.46715	0.139263	1.74607	0	0	XP_008233953.1 PREDICTED: prostatic spermine-binding protein [Prunus mume]
0	evm.TU.Chr2.2383	MAP70.1	0.88616	0.264546	1.74405	0	0	VVA14596.1 PREDICTED: microtubule-associated [Prunus dulcis]
0	evm.TU.Chr2.3348	evm.TU.Chr2.3348	0.30399	0.0907589	1.74392	0	0	XP_008222040.2 PREDICTED: ankyrin repeat and sterile alpha motif domain-containing protein 1B-like [Prunus mume]
0	evm.TU.Chr4.2171	SNL6	0.921943	0.275361	1.74335	0	0	XP_008230591.1 PREDICTED: tetraketide alpha-pyrone reductase 1 [Prunus mume]
0	evm.TU.Chr2.2532	LPP2	0.883773	0.26411	1.74254	0	0	BBG98234.1 lipid phosphate phosphatase 2 [Prunus dulcis]
0	evm.TU.Chr1.3068	fabD	0.844371	0.252433	1.74198	0	0	XP_008232500.1 PREDICTED: malonyl CoA-acyl carrier protein transacylase [Prunus mume]
0	evm.TU.Chr1.1048	evm.TU.Chr1.1048	1.86885	0.559236	1.74062	0	0	XP_008237343.1 PREDICTED: spore wall protein 2 [Prunus mume]
0	evm.TU.Chr7.989	RAC4	0.498825	0.149522	1.73818	0	0	XP_007211210.1 rac-like GTP-binding protein 3 [Prunus persica]
0	evm.TU.Chr3.1460	FLACCA	0.5965	0.17881	1.73809	0	0	XP_016648745.1 PREDICTED: molybdenum cofactor sulfurase isoform X1 [Prunus mume]
0	evm.TU.Chr2.3752	RAB28	3.0166	0.905629	1.73593	0	0	XP_020409669.1 late embryogenesis abundant protein D-34 [Prunus persica]
0	evm.TU.Chr2.3133	BCA2	7.57031	2.27323	1.73561	0	0	XP_016647717.1 PREDICTED: carbonic anhydrase 2-like isoform X1 [Prunus mume]
0	evm.TU.Chr8.333	evm.TU.Chr8.333	30.031	9.03467	1.73291	0	0	PQP97437.1 uncharacterized protein Pyn_10106 [Prunus yedoensis var. nudiflora] [Prunus yedoensis]
0	evm.TU.Chr2.3568	SFH13	0.304834	0.0917562	1.73215	0	0	XP_008222255.1 PREDICTED: random slug protein 5-like [Prunus mume]
0	evm.TU.Chr1.1970	GLP10	0.284522	0.086027	1.72568	0	0	XP_008246341.1 PREDICTED: germin-like protein subfamily 2 member 1 [Prunus mume]
0	evm.TU.Chr4.689	At2g42690	1.31919	0.399928	1.72184	0	0	XP_008228927.1 PREDICTED: phospholipase A1-IIdelta [Prunus mume]
0	evm.TU.Chr2.4690	RWA2	0.324594	0.0984106	1.72175	0	0	XP_016647800.1 PREDICTED: protein REDUCED WALL ACETYLATION 2 isoform X1 [Prunus mume]
0	evm.TU.Chr8.307	evm.TU.Chr8.307	1.26987	0.385298	1.72064	0	0	XP_008242912.1 PREDICTED: transmembrane protein DDB_G0292058 [Prunus mume]
0	evm.TU.Chr6.2646	HST	0.848764	0.260582	1.70363	0	0	XP_008237042.1 PREDICTED: shikimate O-hydroxycinnamoyltransferase-like [Prunus mume]
0	evm.TU.Chr5.3476	mfsd5	1.27891	0.392643	1.70363	0	0	XP_008234689.1 PREDICTED: molybdate-anion transporter [Prunus mume]
0	evm.TU.Chr5.1852	evm.TU.Chr5.1852	1.17641	0.361346	1.70294	0	0	XP_008232713.1 PREDICTED: cucumber peeling cupredoxin-like [Prunus mume]
0	evm.TU.Chr4.2715	SRF3	0.516734	0.158787	1.70233	0	0	XP_008230238.1 PREDICTED: protein STRUBBELIG-RECEPTOR FAMILY 3 isoform X1 [Prunus mume]
0	evm.TU.Chr4.1000	evm.TU.Chr4.1000	0.521881	0.160752	1.69889	0	0	XP_007215686.1 uncharacterized protein LOC18781856 [Prunus persica]
0	evm.TU.Chr7.1894	UGT73C3	4.38974	1.35239	1.69863	0	0	XP_008238113.1 PREDICTED: uncharacterized protein LOC103336791 [Prunus mume]
0	evm.TU.Chr2.1448	KIN4A	0.572282	0.176762	1.69492	0	0	VVA12047.1 PREDICTED: kinesin [Prunus dulcis]
0	evm.TU.Chr2.3642	PKS5	1.11121	0.344038	1.69149	0	0	VVA26174.1 PREDICTED: chalcone [Prunus dulcis]
0	evm.TU.Chr2.1992	BGAL3	0.564959	0.175183	1.68928	0	0	XP_008221339.1 PREDICTED: beta-galactosidase 5 [Prunus mume]
0	evm.TU.Chr8.533	GAI1	1.36286	0.423332	1.68678	0	0	XP_008242703.1 PREDICTED: LOW QUALITY PROTEIN: DELLA protein DWARF8-like [Prunus mume]
0	evm.TU.Chr8.1255	BZIP53	1.43269	0.45136	1.66637	0	0	XP_007202732.2 bZIP transcription factor 44 [Prunus persica]
0	evm.TU.Chr2.1724	ERECTA	0.849053	0.267536	1.66612	0	0	XP_008220576.1 PREDICTED: LRR receptor-like serine/threonine-protein kinase ERECTA isoform X2 [Prunus mume]
0	evm.TU.Chr5.2394	PPA1	0.545934	0.172082	1.66563	0	0	XP_008244192.1 PREDICTED: soluble inorganic pyrophosphatase 1 [Prunus mume]
0	evm.TU.Chr4.1993	Y-2	1.63914	0.516683	1.66558	0	0	XP_008231143.1 PREDICTED: uncharacterized protein At3g27210 isoform X2 [Prunus mume]
0	evm.TU.Chr8.1970	FAD2	1.74044	0.550647	1.66025	0	0	XP_008240937.1 PREDICTED: delta(12)-fatty-acid desaturase FAD2 [Prunus mume]
0	evm.TU.Chr4.341	MAN2	0.276032	0.0874426	1.65843	0	0	XP_008229003.1 PREDICTED: mannan endo-1,4-beta-mannosidase 2-like [Prunus mume]
0	evm.TU.Chr4.1652_evm.TU.Chr4.1653	At1g16860	0.415763	0.132005	1.65516	0	0	VVA27796.1 PREDICTED: membrane [Prunus dulcis]
0	evm.TU.Chr8.2859	CBR1	0.34401	0.109259	1.65469	0	0	XP_021829075.1 NADH--cytochrome b5 reductase 1 [Prunus avium]
0	evm.TU.Chr1.2872	RGI3	0.393181	0.125253	1.65035	0	0	XP_008218796.2 PREDICTED: LOW QUALITY PROTEIN: probable LRR receptor-like serine/threonine-protein kinase At4g26540 [Prunus mume]
0	evm.TU.Chr6.459	At1g29470	0.538851	0.172116	1.6465	0	0	XP_008244575.1 PREDICTED: probable methyltransferase PMT24 [Prunus mume]
0	evm.TU.Chr3.1556	SALAT	1.63298	0.521672	1.64629	0	0	XP_008226063.1 PREDICTED: BAHD acyltransferase At5g47980-like [Prunus mume]
0	evm.TU.Chr8.592	ALDH2C4	0.933794	0.299642	1.63987	0	0	XP_008242609.1 PREDICTED: aldehyde dehydrogenase family 2 member C4 [Prunus mume]
0	evm.TU.Chr7.1303	COB	1.80935	0.580717	1.63957	0	0	XP_008240087.1 PREDICTED: protein COBRA-like [Prunus mume]
0	evm.TU.Chr2.1812	GDCSP	0.301645	0.0970356	1.63627	0	0	XP_008220472.1 PREDICTED: glycine dehydrogenase (decarboxylating), mitochondrial [Prunus mume]
0	evm.TU.Chr7.2169	CYP72A154	1.16094	0.37497	1.63045	0	0	XP_021825112.1 cytochrome P450 CYP749A22-like isoform X1 [Prunus avium]
0	evm.TU.Chr5.3278	TUBB1	0.442497	0.143028	1.62938	0	0	XP_007218003.1 tubulin beta-1 chain [Prunus persica]
0	evm.TU.Chr6.1492	At5g48480	10.6653	3.46149	1.62346	0	0	PQM33520.1 uncharacterized protein Pyn_05225 [Prunus yedoensis var. nudiflora] [Prunus yedoensis]
0	evm.TU.Chr3.24	FPS2	1.93355	0.629059	1.61998	0	0	XP_007211529.1 farnesyl pyrophosphate synthase 2 [Prunus persica]
0	evm.TU.Chr7.107	BAG1	0.318201	0.103546	1.61967	0	0	XP_008238779.1 PREDICTED: BAG family molecular chaperone regulator 1-like [Prunus mume]
0	evm.TU.Chr1.3179	evm.TU.Chr1.3179	0.796941	0.259339	1.61964	0	0	PQM34466.1 uncharacterized protein Pyn_22842 [Prunus yedoensis var. nudiflora] [Prunus yedoensis]
0	evm.TU.Chr5.2194	ABIL1	1.01695	0.33136	1.61778	0	0	XP_008232956.1 PREDICTED: protein ABIL1 [Prunus mume]
0	evm.TU.Chr3.2071	PVA41	0.664695	0.216701	1.61699	0	0	XP_008226720.1 PREDICTED: vesicle-associated protein 4-1 [Prunus mume]
0	evm.TU.Chr3.357	evm.TU.Chr3.357	0.896027	0.292344	1.61587	0	0	XP_008224958.1 PREDICTED: U-box domain-containing protein 40 [Prunus mume]
0	evm.TU.Chr7.498	TIC32A	4.99434	1.63001	1.61542	0	0	XP_008239195.1 PREDICTED: short-chain dehydrogenase TIC 32, chloroplastic [Prunus mume]
0	evm.TU.Chr5.2532	CSE	1.21862	0.397789	1.61518	0	0	XP_007218284.1 caffeoylshikimate esterase [Prunus persica]
0	evm.TU.Chr6.1894	ZED1	1.60947	0.526103	1.61317	0	0	BBH09721.1 methyltransferase [Prunus dulcis]
0	evm.TU.Chr8.1869	WDL4	1.16546	0.381858	1.6098	0	0	XP_008241097.1 PREDICTED: protein WVD2-like 4 [Prunus mume]
0	evm.TU.Chr6.368	LHCB5	0.751041	0.247515	1.60138	0	0	XP_008237804.1 PREDICTED: chlorophyll a-b binding protein CP26, chloroplastic [Prunus mume]
0	evm.TU.Chr6.980	GIP2	3.72517	1.23249	1.59573	0	0	XP_008235257.1 PREDICTED: basic 7S globulin 2-like [Prunus mume]
0	evm.TU.Chr1.2548	DHRS7	0.38989	0.129437	1.59081	0	0	XP_008218538.1 PREDICTED: dehydrogenase/reductase SDR family member 7 [Prunus mume]
0	evm.TU.Chr4.1932	DRB3	0.488569	0.162296	1.58994	0	0	XP_008231064.1 PREDICTED: double-stranded RNA-binding protein 3 [Prunus mume]
0	evm.TU.Chr3.1792	TTL1	0.53825	0.178916	1.58899	0	0	VVA16575.1 PREDICTED: TPR [Prunus dulcis]
0	evm.TU.Chr2.4730	evm.TU.Chr2.4730	34.5166	11.4967	1.58608	0	0	VVA29640.1 PREDICTED: glycine-rich cell wall structural-like [Prunus dulcis]
0	evm.TU.Chr1.3274	SMO2-2	0.441432	0.147042	1.58596	0	0	XP_020421145.1 methylsterol monooxygenase 2-2 isoform X2 [Prunus persica]
0	evm.TU.Chr4.3261	evm.TU.Chr4.3261	3.31395	1.10404	1.58576	0	0	XP_008229408.1 PREDICTED: uncharacterized protein LOC103328775 [Prunus mume]
0	evm.TU.Chr7.2149	IP5P2	0.346266	0.115391	1.58534	0	0	XP_008238360.1 PREDICTED: type I inositol polyphosphate 5-phosphatase 2 [Prunus mume]
0	evm.TU.Chr2.3582	NUDT12	2.74458	0.915622	1.58376	0	0	XP_008222273.1 PREDICTED: nudix hydrolase 13, mitochondrial-like isoform X1 [Prunus mume]
0	evm.TU.Chr5.3592	At4g27595	1.59423	0.533867	1.57831	0	0	XP_008234542.1 PREDICTED: WEB family protein At3g02930, chloroplastic-like [Prunus mume]
0	evm.TU.Chr3.2032	THE1	0.579587	0.194105	1.57819	0	0	XP_008226684.1 PREDICTED: receptor-like protein kinase THESEUS 1 isoform X1 [Prunus mume]
0	evm.TU.Chr6.303	CESA2	1.49351	0.500706	1.57667	0	0	XP_007199689.1 cellulose synthase A catalytic subunit 2 [UDP-forming] [Prunus persica]
0	evm.TU.Chr8.428	evm.TU.Chr8.428	7.88683	2.65024	1.57332	0	0	XP_008242782.1 PREDICTED: uncharacterized protein LOC103341082 [Prunus mume]
0	evm.TU.Chr2.1801	sld1	0.272378	0.0915637	1.57276	0	0	XP_008220482.1 PREDICTED: acyl-lipid (9-3)-desaturase-like [Prunus mume]
0	evm.TU.Chr3.3348	evm.TU.Chr3.3348	1.8497	0.621866	1.57262	0	0	XP_008227657.1 PREDICTED: uncharacterized protein LOC103327150 [Prunus mume]
0	evm.TU.Chr4.1365	evm.TU.Chr4.1365	1.50605	0.506558	1.57197	0	0	XP_008228299.1 PREDICTED: uncharacterized protein LOC103327711 [Prunus mume]
0	evm.TU.Chr7.1206	evm.TU.Chr7.1206	0.667243	0.224441	1.57188	0	0	XP_008239888.1 PREDICTED: protein WEAK CHLOROPLAST MOVEMENT UNDER BLUE LIGHT 1-like [Prunus mume]
0	evm.TU.Chr4.3051	ABC1K7	0.829887	0.27918	1.57172	0	0	RXH90146.1 hypothetical protein DVH24_032503, partial [Malus domestica]
0	evm.TU.Chr5.135	MFSD12	0.578783	0.194733	1.57152	0	0	XP_008231393.1 PREDICTED: major facilitator superfamily domain-containing protein 12 isoform X1 [Prunus mume]
0	evm.TU.Chr8.1470	evm.TU.Chr8.1470	1.71154	0.576952	1.56878	0	0	XP_008241517.1 PREDICTED: uncharacterized protein LOC103339936 [Prunus mume]
0	evm.TU.Chr6.992	BHLH42	0.487642	0.164704	1.56595	0	0	XP_008235271.1 PREDICTED: basic helix-loop-helix protein A [Prunus mume]
0	evm.TU.Chr2.2815	UGD5	1.09952	0.371695	1.56468	0	0	XP_007225708.1 UDP-glucose 6-dehydrogenase 5 [Prunus persica]
0	evm.TU.Chr5.3549	At5g17165	2.16753	0.73297	1.56423	0	0	XP_008234596.1 PREDICTED: uncharacterized protein LOC103333525 isoform X1 [Prunus mume]
0	evm.TU.Chr1.1409	PPA4	17.5002	5.93373	1.56036	0	0	XP_008241484.1 PREDICTED: soluble inorganic pyrophosphatase 4 [Prunus mume]
0	evm.TU.Chr8.2090	GK-2	1.71228	0.58136	1.55842	0	0	XP_008240881.1 PREDICTED: guanylate kinase 2 [Prunus mume]
0	evm.TU.Chr6.576	DOF3.5	1.86536	0.633377	1.55832	0	0	XP_008237631.1 PREDICTED: dof zinc finger protein DOF3.5 [Prunus mume]
0	evm.TU.Chr4.1678	MSR1	0.616241	0.209272	1.55811	0	0	XP_008227941.1 PREDICTED: uncharacterized protein At1g04910 [Prunus mume]
0	evm.TU.Chr3.895	ERD4	2.35701	0.800532	1.55793	0	0	XP_008225537.1 PREDICTED: CSC1-like protein ERD4 [Prunus mume]
0	evm.TU.Chr3.856	GLO1	0.405988	0.13803	1.55645	0	0	XP_008225499.1 PREDICTED: peroxisomal (S)-2-hydroxy-acid oxidase GLO1 isoform X1 [Prunus mume]
0	evm.TU.Chr4.3015	CAB-151	2.08263	0.70954	1.55345	0	0	XP_008229895.1 PREDICTED: chlorophyll a-b binding protein 151, chloroplastic [Prunus mume]
0	evm.TU.Chr7.1495	BGLU44	11.7332	4.00325	1.55135	0	0	XP_008240180.1 PREDICTED: beta-glucosidase 44-like [Prunus mume]
0	evm.TU.Chr7.1396	ASPG1	11.0673	3.7765	1.55118	0	0	XP_008244017.1 PREDICTED: protein ASPARTIC PROTEASE IN GUARD CELL 1 [Prunus mume]
0	evm.TU.Chr6.2712	evm.TU.Chr6.2712	0.685732	0.234096	1.55054	0	0	VVA36013.1 PREDICTED: unknown [Prunus dulcis]
0	evm.TU.Chr3.1853	BZIP34	0.768765	0.262474	1.55037	0	0	XP_008226449.1 PREDICTED: basic leucine zipper 61-like isoform X2 [Prunus mume]
0	evm.TU.Chr8.1570	PIP5K9	0.542913	0.185432	1.54983	0	0	XP_008241370.1 PREDICTED: phosphatidylinositol 4-phosphate 5-kinase 9 [Prunus mume]
0	evm.TU.Chr5.3155	PMEI11	9.02491	3.09499	1.54398	0	0	XP_008234382.1 PREDICTED: 21 kDa protein [Prunus mume]
0	evm.TU.Chr1.1926	evm.TU.Chr1.1926	0.428037	0.14726	1.53937	0	0	XP_008244473.1 PREDICTED: uncharacterized protein LOC103342613 [Prunus mume]
0	evm.TU.Chr2.2603	LTA2	0.280614	0.0968515	1.53474	0	0	PQP95710.1 dihydrolipoyllysine-residue acetyltransferase component 4 of pyruvate dehydrogenase complex chloroplastic [Prunus yedoensis var. nudiflora] [Prunus yedoensis]
0	evm.TU.Chr4.723	TPS7	1.3205	0.456199	1.53335	0	0	XP_008228949.1 PREDICTED: probable alpha,alpha-trehalose-phosphate synthase [UDP-forming] 7 [Prunus mume]
0	evm.TU.Chr2.1208	At2g24580	0.552799	0.191127	1.53222	0	0	XP_016648044.1 PREDICTED: probable sarcosine oxidase [Prunus mume]
0	evm.TU.Chr2.3179	R1	2.09159	0.723357	1.53182	0	0	VVA13368.1 PREDICTED: alpha-glucan water dikinase [Prunus dulcis]
0	evm.TU.Chr2.4292	BHLH35	1.02286	0.355267	1.52563	0	0	XP_007223913.2 transcription factor bHLH35 [Prunus persica]
0	evm.TU.Chr1.1796	evm.TU.Chr1.1796	3.09727	1.07794	1.52272	0	0	XP_016652383.1 PREDICTED: uncharacterized protein LOC107880137 [Prunus mume]
0	evm.TU.Chr7.2378	ERF039	0.424255	0.1479	1.52031	0	0	XP_008238439.1 PREDICTED: ethylene-responsive transcription factor ERF039 [Prunus mume]
0	evm.TU.Chr5.3386	HPTG1	0.318377	0.11102	1.51992	0	0	VVA11227.1 Hypothetical predicted protein [Prunus dulcis]
0	evm.TU.Chr3.1614	evm.TU.Chr3.1614	0.537114	0.187558	1.51789	0	0	XP_007212213.2 uncharacterized endoplasmic reticulum membrane protein YGL010W [Prunus persica]
0	evm.TU.Chr1.1136	BT4	0.549085	0.192364	1.51319	0	0	XP_008238042.1 PREDICTED: BTB/POZ and TAZ domain-containing protein 4 [Prunus mume]
0	evm.TU.Chr2.1578	BCAT1	1.10074	0.38581	1.51252	0	0	XP_008220421.1 PREDICTED: branched-chain-amino-acid aminotransferase 2, chloroplastic-like isoform X2 [Prunus mume]
0	evm.TU.Chr1.3001	RF2b	1.62223	0.571548	1.50503	0	0	XP_008241588.1 PREDICTED: transcription factor RF2b [Prunus mume]
0	evm.TU.Chr2.2148	Bp10	0.28048	0.0988304	1.50487	0	0	XP_008221175.1 PREDICTED: L-ascorbate oxidase homolog [Prunus mume]
0	evm.TU.Chr5.3054	GDH2	1.14398	0.406643	1.49223	0	0	BBG98177.1 disease resistance family protein / LRR family protein [Prunus dulcis]
0	evm.TU.Chr4.1189	GL2	1.07682	0.384158	1.487	0	0	XP_008228560.1 PREDICTED: homeobox-leucine zipper protein GLABRA 2 [Prunus mume]
0	evm.TU.Chr7.75	CPK17	2.3558	0.840505	1.48689	0	0	XP_008246010.1 PREDICTED: calcium-dependent protein kinase 26-like [Prunus mume]
0	evm.TU.Chr1.2285	evm.TU.Chr1.2285	1.13338	0.404499	1.48643	0	0	BBH06662.1 hypothetical protein Prudu_018381 [Prunus dulcis]
0	evm.TU.Chr8.1413	Os12g0591400	1.17586	0.421202	1.48113	0	0	XP_016651550.1 PREDICTED: putative B3 domain-containing protein Os03g0621600 [Prunus mume]
0	evm.TU.Chr2.2071	TUBB2	2.50451	0.89984	1.47679	0	0	XP_008221256.1 PREDICTED: tubulin beta chain-like [Prunus mume]
0	evm.TU.Chr7.610	TSN1	0.474958	0.171632	1.46848	0	0	XP_008245697.1 PREDICTED: staphylococcal nuclease domain-containing protein 1-like [Prunus mume]
0	evm.TU.Chr1.2524	PSAL	0.766928	0.277543	1.46638	0	0	XP_008218442.1 PREDICTED: photosystem I reaction center subunit XI, chloroplastic [Prunus mume]
0	evm.TU.Chr6.1470	At4g12980	1.48341	0.538582	1.46168	0	0	XP_008244702.1 PREDICTED: cytochrome b561 and DOMON domain-containing protein At3g25290 [Prunus mume]
0	evm.TU.Chr5.143	evm.TU.Chr5.143	0.680259	0.247692	1.45754	0	0	XP_008231399.1 PREDICTED: uncharacterized protein LOC103330579 [Prunus mume]
0	evm.TU.Chr1.1626	LAX2	1.00412	0.365805	1.45679	0	0	XP_007205126.1 auxin transporter-like protein 2 [Prunus persica]
0	evm.TU.Chr6.546	TBL7	0.60767	0.22175	1.45435	0	0	XP_008237680.1 PREDICTED: protein trichome berefringence-like 7 [Prunus mume]
0	evm.TU.Chr7.992	NAT6	0.358352	0.130972	1.45212	0	0	XP_008239724.1 PREDICTED: nucleobase-ascorbate transporter 6 [Prunus mume]
0	evm.TU.Chr5.2979	UXT2	0.892732	0.326952	1.44915	0	0	XP_008233867.1 PREDICTED: uncharacterized membrane protein At1g06890-like isoform X2 [Prunus mume]
0	evm.TU.Chr2.2851	PAT22	0.711787	0.261465	1.44483	0	0	XP_008221561.1 PREDICTED: probable protein S-acyltransferase 22 [Prunus mume]
0	evm.TU.Chr6.1070	RGG1	1.06252	0.390687	1.44341	0	0	XP_016650598.1 PREDICTED: guanine nucleotide-binding protein subunit gamma 1 [Prunus mume]
0	evm.TU.Chr3.461	TSJT1	1.65559	0.610294	1.43977	0	0	XP_008225080.1 PREDICTED: uncharacterized protein LOC103324748 [Prunus mume]
0	evm.TU.Chr2.631	TFT7	5.67903	2.0971	1.43725	0	0	XP_008219443.1 PREDICTED: 14-3-3 protein 7 [Prunus mume]
0	evm.TU.Chr2.4602	CHUP1	0.590849	0.218308	1.43643	0	0	XP_008223617.1 PREDICTED: protein CHUP1, chloroplastic [Prunus mume]
0	evm.TU.Chr6.730	PLIP2	0.757416	0.280173	1.43477	0	0	XP_008235187.1 PREDICTED: uncharacterized protein LOC103334041 isoform X1 [Prunus mume]
0	evm.TU.Chr6.1824	SQE1	8.43295	3.11983	1.43457	0	0	XP_008236166.1 PREDICTED: squalene monooxygenase-like [Prunus mume]
0	evm.TU.Chr2.1026	CESA1	2.50199	0.927248	1.43205	0	0	XP_008219478.1 PREDICTED: cellulose synthase A catalytic subunit 1 [UDP-forming] [Prunus mume]
0	evm.TU.Chr2.5568	CSA	4.18671	1.555	1.4289	0	0	VVA32146.1 PREDICTED: probable [Prunus dulcis]
0	evm.TU.Chr1.1412	MtrDRAFT_AC149210g4v1	0.520508	0.19337	1.42855	0	0	VVA22586.1 PREDICTED: histone [Prunus dulcis]
0	evm.TU.Chr5.1848	CYP704C1	0.82524	0.306594	1.42848	0	0	XP_016650247.1 PREDICTED: cytochrome P450 704C1-like [Prunus mume]
0	evm.TU.Chr1.782	evm.TU.Chr1.782	0.808817	0.300671	1.42763	0	0	ONI02230.1 hypothetical protein PRUPE_6G185600 [Prunus persica]
0	evm.TU.Chr8.1481	KRP7	0.40088	0.149705	1.42105	0	0	XP_008241505.1 PREDICTED: cyclin-dependent kinase inhibitor 7-like [Prunus mume]
0	evm.TU.Chr8.761	TET2	0.401838	0.150136	1.42035	0	0	XP_007202447.1 tetraspanin-2 [Prunus persica]
0	evm.TU.Chr8.1495	evm.TU.Chr8.1495	1.79515	0.670913	1.41991	0	0	XP_008241457.1 PREDICTED: uncharacterized protein LOC103339884 [Prunus mume]
0	evm.TU.Chr2.3723	psaD	1.37197	0.512763	1.41988	0	0	XP_008224535.1 PREDICTED: photosystem I reaction center subunit II, chloroplastic-like [Prunus mume]
0	evm.TU.Chr8.2999	METE	3.0946	1.15843	1.41758	0	0	XP_021834633.1 5-methyltetrahydropteroyltriglutamate--homocysteine methyltransferase [Prunus avium]
0	evm.TU.Chr4.3176	ARF6	0.585764	0.219943	1.41319	0	0	XP_008229616.1 PREDICTED: auxin response factor 6-like [Prunus mume]
0	evm.TU.Chr5.2990	POT2	1.88916	0.709448	1.41298	0	0	VVA18525.1 PREDICTED: potassium transporter [Prunus dulcis]
0	evm.TU.Chr4.1967	evm.TU.Chr4.1967	0.590392	0.221752	1.41273	0	0	VVA26802.1 PREDICTED: unnamed product [Prunus dulcis]
0	evm.TU.Chr8.534	GRP10	0.897292	0.337186	1.41203	0	0	XP_008242702.1 PREDICTED: U1 small nuclear ribonucleoprotein 70 kDa [Prunus mume]
0	evm.TU.Chr7.392	evm.TU.Chr7.392	0.274133	0.103039	1.41169	0	0	XP_008239043.1 PREDICTED: uncharacterized protein LOC103337652 [Prunus mume]
0	evm.TU.Chr2.3018	RCOM_0699480	0.691265	0.260101	1.41017	0	0	VVA26131.1 PREDICTED: microtubule-associated [Prunus dulcis]
0	evm.TU.Chr1.3339	FLP1	1.07092	0.404233	1.40559	0	0	XP_007207669.1 flowering-promoting factor 1-like protein 1 [Prunus persica]
0	evm.TU.Chr7.916	RGI3	0.470409	0.178052	1.40162	0	0	XP_008244993.1 PREDICTED: probable LRR receptor-like serine/threonine-protein kinase At4g26540 [Prunus mume]
0	evm.TU.Chr1.3693	HIPP03	8.26281	3.13529	1.39803	0	0	XP_008226327.1 PREDICTED: heavy metal-associated isoprenylated plant protein 3-like [Prunus mume]
0	evm.TU.Chr2.5152	At3g06035	0.459094	0.17474	1.39358	0	0	XP_008222968.1 PREDICTED: uncharacterized GPI-anchored protein At3g06035-like [Prunus mume]
0	evm.TU.Chr3.106	evm.TU.Chr3.106	0.824684	0.313991	1.39312	0	0	XP_008227489.1 PREDICTED: mavicyanin-like [Prunus mume]
0	evm.TU.Chr2.4175	PAP23	0.657509	0.250395	1.39281	0	0	BBG92648.1 purple acid phosphatase 23 [Prunus dulcis]
0	evm.TU.Chr7.69	HMGS	3.2793	1.24921	1.39237	0	0	XP_008238764.1 PREDICTED: hydroxymethylglutaryl-CoA synthase [Prunus mume]
0	evm.TU.Chr7.690	HIPP07	1.22807	0.467865	1.39223	0	0	XP_008239502.1 PREDICTED: heavy metal-associated isoprenylated plant protein 3 [Prunus mume]
0	evm.TU.Chr2.3229	maoI	1.53364	0.589677	1.37896	0	0	XP_008221920.1 PREDICTED: copper methylamine oxidase-like [Prunus mume]
0	evm.TU.Chr3.227	TOM1	2.20085	0.84776	1.37633	0	0	XP_008224805.1 PREDICTED: tobamovirus multiplication protein 1 [Prunus mume]
0	evm.TU.Chr4.3050	NUDT2	1.92951	0.743533	1.37577	0	0	XP_008229930.1 PREDICTED: nudix hydrolase 2 isoform X1 [Prunus mume]
0	evm.TU.Chr1.2329	ZDS	0.53093	0.2047	1.37501	0	0	XP_016649545.1 PREDICTED: uncharacterized protein LOC103318612 isoform X1 [Prunus mume]
0	evm.TU.Chr7.1360	ALA9	0.55583	0.214533	1.37345	0	0	VVA21391.1 PREDICTED: putative phospholipid-transporting [Prunus dulcis]
0	evm.TU.Chr3.1697	TBL41	0.583304	0.226105	1.36725	0	0	XP_008245550.1 PREDICTED: protein trichome birefringence-like 41 [Prunus mume]
0	evm.TU.Chr8.644	STP14	1.25671	0.487294	1.36679	0	0	XP_008242552.1 PREDICTED: sugar transport protein 14 [Prunus mume]
0	evm.TU.Chr2.2133	GSTF8	0.92645	0.359512	1.36567	0	0	XP_016647957.1 PREDICTED: glutathione S-transferase [Prunus mume]
0	evm.TU.Chr1.3220	TUBB1	1.27149	0.496009	1.35809	0	0	XP_008220065.1 PREDICTED: tubulin beta chain [Prunus mume]
0	evm.TU.Chr4.2891	SIP1-1	2.24904	0.878424	1.35632	0	0	XP_008229963.1 PREDICTED: aquaporin SIP1-1-like [Prunus mume]
0	evm.TU.Chr6.1216	NPF5.2	2.16643	0.847152	1.35463	0	0	RDX80312.1 Protein NRT1/ PTR FAMILY 5.2, partial [Mucuna pruriens]
0	evm.TU.Chr5.1927	At4g00750	0.534554	0.209162	1.35372	0	0	XP_008232735.1 PREDICTED: probable methyltransferase PMT15 [Prunus mume]
0	evm.TU.Chr3.949	At1g62020	0.7369	0.289122	1.34979	0	0	BBH01171.1 Coatomer, alpha subunit [Prunus dulcis]
0	evm.TU.Chr5.1980	PMM	1.5025	0.591518	1.34487	0	0	XP_008232782.1 PREDICTED: phosphomannomutase [Prunus mume]
0	evm.TU.Chr4.3308	PGDH2	1.95674	0.770438	1.3447	0	0	XP_008229368.1 PREDICTED: D-3-phosphoglycerate dehydrogenase 2, chloroplastic [Prunus mume]
0	evm.TU.Chr1.1071	CGR2	1.41724	0.558245	1.34411	0	0	XP_008237392.1 PREDICTED: uncharacterized protein At3g49720 [Prunus mume]
0	evm.TU.Chr1.2654	MYB5	0.996202	0.394836	1.33519	0	0	XP_008220661.1 PREDICTED: transcription repressor MYB5 [Prunus mume]
0	evm.TU.Chr4.1512	At1g54070	1.78973	0.709653	1.33456	0	0	XP_008228143.1 PREDICTED: uncharacterized protein LOC103327587 isoform X3 [Prunus mume]
0	evm.TU.Chr5.2781	CYT1	1.61686	0.642209	1.33208	0	0	XP_007218178.1 mannose-1-phosphate guanylyltransferase 1 [Prunus persica]
0	evm.TU.scaffold11.6	CYCU4-1	0.810263	0.322382	1.32962	0	0	XP_008234040.1 PREDICTED: cyclin-U4-1-like [Prunus mume]
0	evm.TU.Chr1.1283	evm.TU.Chr1.1283	5.33219	2.12437	1.3277	0	0	PQM39901.1 hypothetical protein Pyn_16060 [Prunus yedoensis var. nudiflora] [Prunus yedoensis]
0	evm.TU.Chr3.1801	MORF8	1.33236	0.53093	1.3274	0	0	VVA16585.1 PREDICTED: multiple organellar RNA editing factor [Prunus dulcis]
0	evm.TU.Chr2.5120	evm.TU.Chr2.5120	0.400015	0.159452	1.32693	0	0	XP_008223009.1 PREDICTED: uncharacterized protein LOC103322845 [Prunus mume]
0	evm.TU.Chr7.391	ERF061	3.63466	1.45082	1.32495	0	0	XP_008239044.1 PREDICTED: ethylene-responsive transcription factor ERF061 [Prunus mume]
0	evm.TU.Chr5.2190	SLD1	3.60396	1.44141	1.32211	0	0	XP_008232960.1 PREDICTED: delta(8)-fatty-acid desaturase 1-like [Prunus mume]
0	evm.TU.Chr6.1879	TUBA	15.4349	6.17545	1.32158	0	0	XP_007199840.1 tubulin alpha chain [Prunus persica]
0	evm.TU.Chr3.645	evm.TU.Chr3.645	1.07742	0.432032	1.31837	0	0	VVA33754.1 PREDICTED: low-temperature-induced cysteine [Prunus dulcis]
0	evm.TU.Chr1.3153	At5g58730	2.84652	1.14216	1.31743	0	0	XP_008220790.1 PREDICTED: inositol 3-kinase [Prunus mume]
0	evm.TU.Chr1.875	HPA	0.407578	0.163636	1.31659	0	0	XP_008235302.1 PREDICTED: histidinol-phosphate aminotransferase, chloroplastic-like [Prunus mume]
0	evm.TU.Chr1.1224	RD21C	6.167	2.47985	1.31432	0	0	XP_008238897.1 PREDICTED: cysteine proteinase COT44 [Prunus mume]
0	evm.TU.Chr1.2198	yipf1	1.28218	0.517934	1.30775	0	0	XP_007205696.1 protein YIPF1 homolog [Prunus persica]
0	evm.TU.Chr8.1662	evm.TU.Chr8.1662	0.647018	0.261733	1.30571	0	0	XP_007202665.1 uncharacterized protein LOC18769200 [Prunus persica]
0	evm.TU.Chr7.1319	MBP2C	0.86035	0.348633	1.30321	0	0	VVA21347.1 PREDICTED: LOC110031539 isoform [Prunus dulcis]
0	evm.TU.Chr8.2916	CCX1	2.53227	1.02649	1.3027	0	0	XP_008244160.1 PREDICTED: cation/calcium exchanger 1 [Prunus mume]
0	evm.TU.Chr1.560	URGT4	1.29395	0.526107	1.29835	0	0	XP_008232334.1 PREDICTED: UDP-galactose transporter 2 [Prunus mume]
0	evm.TU.Chr2.2182	evm.TU.Chr2.2182	0.656825	0.267225	1.29746	0	0	XP_008221128.1 PREDICTED: uncharacterized protein LOC103321138 isoform X1 [Prunus mume]
0	evm.TU.Chr1.2925	PCMP-E13	0.454012	0.185604	1.29051	0	0	XP_008219204.1 PREDICTED: pentatricopeptide repeat-containing protein At5g66520-like [Prunus mume]
0	evm.TU.Chr4.3067	evm.TU.Chr4.3067	0.463334	0.189529	1.28964	0	0	XP_008229779.1 PREDICTED: uncharacterized protein LOC103329126 [Prunus mume]
0	evm.TU.Chr6.2465	VHA-a3	2.45747	1.00609	1.28841	0	0	XP_008236967.1 PREDICTED: V-type proton ATPase subunit a3 [Prunus mume]
0	evm.TU.Chr6.1835	CGR2	1.24834	0.512412	1.28463	0	0	XP_007200588.1 uncharacterized protein At3g49720 [Prunus persica]
0	evm.TU.Chr2.3969	evm.TU.Chr2.3969	1.10423	0.456808	1.27338	0	0	XP_008224384.1 PREDICTED: uncharacterized protein LOC103324126 [Prunus mume]
0	evm.TU.Chr4.2862	HDG2	1.13332	0.471209	1.26611	0	0	VVA32430.1 PREDICTED: homeobox-leucine zipper [Prunus dulcis]
0	evm.TU.Chr4.1693	RLK902	0.839386	0.349593	1.26366	0	0	XP_008227929.1 PREDICTED: probable inactive receptor kinase At1g48480 [Prunus mume]
0	evm.TU.Chr5.2364	ARP1	0.652748	0.272017	1.26283	0	0	XP_008233052.1 PREDICTED: RNA-binding protein 24-B [Prunus mume]
0	evm.TU.Chr4.2760	DGK5	1.41947	0.592934	1.25941	0	0	XP_008230201.1 PREDICTED: diacylglycerol kinase 5 isoform X1 [Prunus mume]
0	evm.TU.Chr2.5019	AHP1	3.09139	1.29291	1.25763	0	0	XP_008223072.1 PREDICTED: histidine-containing phosphotransfer protein 1 [Prunus mume]
0	evm.TU.Chr3.2639	FLA1	0.86483	0.361886	1.25688	0	0	XP_008227156.1 PREDICTED: fasciclin-like arabinogalactan protein 1 [Prunus mume]
0	evm.TU.Chr4.1593	evm.TU.Chr4.1593	1.01128	0.423249	1.25661	0	0	VVA31852.1 PREDICTED: phosphatidylcholine transfer [Prunus dulcis]
0	evm.TU.Chr8.436	PLD1	0.490188	0.205206	1.25627	0	0	XP_008242775.1 PREDICTED: phospholipase D alpha 1-like [Prunus mume]
0	evm.TU.Chr2.427	TUBA	2.38434	1.00292	1.24938	0	0	XP_007223365.1 tubulin alpha chain [Prunus persica]
0	evm.TU.Chr1.3495	APX1	4.58944	1.93618	1.2451	0	0	XP_008224940.1 PREDICTED: L-ascorbate peroxidase, cytosolic [Prunus mume]
0	evm.TU.Chr4.3412	RPP1A	0.492106	0.208006	1.24234	0	0	XP_007218633.1 60S acidic ribosomal protein P1 [Prunus persica]
0	evm.TU.Chr4.2453	UGD1	1.28311	0.542902	1.24088	0	0	XP_008230859.1 PREDICTED: UDP-glucose 6-dehydrogenase 1-like [Prunus mume]
0	evm.TU.Chr3.82	IMP3	3.57799	1.51455	1.24026	0	0	XP_008227464.1 PREDICTED: inositol monophosphatase 3 [Prunus mume]
0	evm.TU.Chr2.4632	At3g17430	1.07141	0.45386	1.23919	0	0	XP_008223492.1 PREDICTED: probable sugar phosphate/phosphate translocator At3g17430 [Prunus mume]
0	evm.TU.Chr8.1014	HMGR2	3.77671	1.60211	1.23716	0	0	XP_008242115.1 PREDICTED: 3-hydroxy-3-methylglutaryl-coenzyme A reductase 1-like [Prunus mume]
0	evm.TU.Chr3.2475	GDPDL4	1.25439	0.532601	1.23586	0	0	XP_008227060.1 PREDICTED: glycerophosphodiester phosphodiesterase GDPDL3 [Prunus mume]
0	evm.TU.Chr1.2090	evm.TU.Chr1.2090	1.61165	0.68454	1.23533	0	0	XP_020421797.1 universal stress protein PHOS32 isoform X1 [Prunus persica]
0	evm.TU.Chr4.1164	PDX12	0.872023	0.371314	1.23173	0	0	XP_008228527.1 PREDICTED: pyridoxal 5'-phosphate synthase-like subunit PDX1.2 [Prunus mume]
0	evm.TU.Chr5.1888	FAX1	0.745474	0.3177	1.23049	0	0	XP_021828909.1 protein FATTY ACID EXPORT 1, chloroplastic [Prunus avium]
0	evm.TU.Chr1.1446	evm.TU.Chr1.1446	1.57989	0.674965	1.22694	0	0	XP_008241061.1 PREDICTED: cyclin-dependent protein kinase inhibitor SMR3 [Prunus mume]
0	evm.TU.Chr3.889	evm.TU.Chr3.889	0.576386	0.246519	1.22534	0	0	XP_008225530.1 PREDICTED: uncharacterized protein LOC103325163 [Prunus mume]
0	evm.TU.Chr8.512	At5g20050	1.01213	0.432898	1.2253	0	0	XP_008242724.1 PREDICTED: probable receptor-like protein kinase At5g20050 [Prunus mume]
0	evm.TU.Chr3.3059	At4g26390	0.499999	0.213925	1.22482	0	0	XP_008227713.1 PREDICTED: pyruvate kinase, cytosolic isozyme [Prunus mume]
0	evm.TU.Chr1.2522	OsI_36063	1.9593	0.838392	1.22464	0	0	XP_008218440.1 PREDICTED: GDT1-like protein 3 [Prunus mume]
0	evm.TU.Chr2.1940	TULP5	0.400004	0.171796	1.21932	0	0	XP_007222682.1 tubby-like F-box protein 5 [Prunus persica]
0	evm.TU.Chr2.320	PATL3	5.56378	2.38975	1.21921	0	0	XP_007224786.2 patellin-3 [Prunus persica]
0	evm.TU.Chr8.2768	SIP2-1	0.803141	0.34572	1.21605	0	0	XP_008244095.1 PREDICTED: probable aquaporin SIP2-1 [Prunus mume]
0	evm.TU.Chr8.1870	FLA17	4.90567	2.11208	1.21579	0	0	XP_020423757.1 fasciclin-like arabinogalactan protein 17 [Prunus persica]
0	evm.TU.Chr1.3309	evm.TU.Chr1.3309	1.30359	0.563062	1.21112	0	0	XP_008222342.1 PREDICTED: uncharacterized protein C24B11.05 [Prunus mume]
0	evm.TU.Chr5.2061	BAM2	0.44027	0.190356	1.20969	0	0	VVA30807.1 PREDICTED: beta-amylase [Prunus dulcis]
0	evm.TU.Chr7.558	evm.TU.Chr7.558	5.27331	2.28103	1.20902	0	0	VVA19216.1 PREDICTED: Avr9/Cf-9 rapidly elicited [Prunus dulcis]
0	evm.TU.Chr3.713	CEP14	0.514524	0.223348	1.20395	0	0	XP_008225226.1 PREDICTED: uncharacterized protein LOC103324892 [Prunus mume]
0	evm.TU.Chr4.1595	OSCBPY	0.860432	0.373509	1.20392	0	0	XP_007214977.1 beta-amyrin synthase [Prunus persica]
0	evm.TU.Chr7.2213	endoub	1.98047	0.86101	1.20174	0	0	XP_008229499.1 PREDICTED: poly(U)-specific endoribonuclease-B [Prunus mume]
0	evm.TU.Chr7.875	STY13	0.658097	0.286811	1.1982	0	0	XP_007209302.1 serine/threonine-protein kinase HT1 [Prunus persica]
0	evm.TU.Chr5.2641	CHI	7.9531	3.4808	1.1921	0	0	XP_008233532.1 PREDICTED: chalcone--flavonone isomerase [Prunus mume]
0	evm.TU.Chr7.2285	LIL3.1	1.28734	0.565262	1.1874	0	0	XP_008238501.1 PREDICTED: uncharacterized protein LOC103337126 [Prunus mume]
0	evm.TU.Chr2.2981	Dnajb1	2.859	1.25586	1.18684	0	0	XP_008221702.1 PREDICTED: dnaJ homolog subfamily B member 1 [Prunus mume]
0	evm.TU.Chr5.3229	DREB1B	2.56307	1.12648	1.18605	0	0	XP_008234474.1 PREDICTED: dehydration-responsive element-binding protein 1B [Prunus mume]
0	evm.TU.Chr2.2752	CYP734A1	0.536763	0.23637	1.18324	0	0	XP_016652162.1 PREDICTED: cytochrome P450 CYP749A22-like [Prunus mume]
0	evm.TU.Chr3.1848	NCL	1.79004	0.78877	1.18232	0	0	XP_008226453.1 PREDICTED: uncharacterized protein LOC103326027 [Prunus mume]
0	evm.TU.Chr2.2774	SP1L1	5.48695	2.42646	1.17715	0	0	XP_021806362.1 protein SPIRAL1-like 1 [Prunus avium]
0	evm.TU.Chr8.351	At5g34940	4.97759	2.2058	1.17415	0	0	XP_008242878.1 PREDICTED: heparanase-like protein 3 [Prunus mume]
0	evm.TU.Chr8.1048	evm.TU.Chr8.1048	0.979801	0.435637	1.16936	0	0	XP_008241934.1 PREDICTED: uncharacterized protein LOC103340317 [Prunus mume]
0	evm.TU.Chr5.3270	evm.TU.Chr5.3270	0.554951	0.246781	1.16913	0	0	XP_008234252.1 PREDICTED: myosin-11 [Prunus mume]
0	evm.TU.Chr2.2040	FPP4	0.650327	0.289576	1.16722	0	0	XP_008221294.1 PREDICTED: filament-like plant protein 4 [Prunus mume]
0	evm.TU.Chr6.1676	Bp10	12.6456	5.64514	1.16355	0	0	XP_008236098.1 PREDICTED: L-ascorbate oxidase homolog [Prunus mume]
0	evm.TU.Chr6.745	GATL7	3.46175	1.54578	1.16317	0	0	XP_016650863.1 PREDICTED: probable galacturonosyltransferase-like 7 [Prunus mume]
0	evm.TU.Chr1.3269	RAB11C	1.63348	0.731732	1.15856	0	0	VVA29797.1 PREDICTED: ras-related [Prunus dulcis]
0	evm.TU.Chr6.650	GT-2	1.86975	0.839866	1.15461	0	0	VVA31753.1 PREDICTED: trihelix [Prunus dulcis]
0	evm.TU.Chr2.2406	TIFY6B	0.788288	0.354124	1.15447	0	0	XP_008221448.1 PREDICTED: protein TIFY 6B-like [Prunus mume]
0	evm.TU.Chr5.285	evm.TU.Chr5.285	10.8482	4.87569	1.15377	0	0	ONI20506.1 hypothetical protein PRUPE_2G019800, partial [Prunus persica]
0	evm.TU.Chr7.2436	PGSIP8	0.62787	0.283001	1.14966	0	0	XP_008238526.1 PREDICTED: putative glucuronosyltransferase PGSIP8 [Prunus mume]
0	evm.TU.Chr2.959	evm.TU.Chr2.959	0.820489	0.370689	1.14627	0	0	XP_021825465.1 uncharacterized protein LOC110766442 [Prunus avium]
0	evm.TU.Chr7.986	ATL48	4.2783	1.9366	1.14351	0	0	VVA16939.1 PREDICTED: HIG1 [Prunus dulcis]
0	evm.TU.Chr4.2654	CYB561B	0.831514	0.376478	1.14318	0	0	XP_008230380.1 PREDICTED: probable transmembrane ascorbate ferrireductase 2 [Prunus mume]
0	evm.TU.Chr8.1857	evm.TU.Chr8.1857	0.663212	0.300839	1.14048	0	0	XP_008241084.1 PREDICTED: uncharacterized protein LOC103339555 isoform X1 [Prunus mume]
0	evm.TU.Chr1.1596	SSUH2	0.951096	0.431642	1.13975	0	0	XP_008239783.1 PREDICTED: protein SSUH2 homolog [Prunus mume]
0	evm.TU.Chr1.2535	PPC6-1	0.555247	0.252744	1.13545	0	0	XP_007205041.1 probable protein phosphatase 2C 33 [Prunus persica]
0	evm.TU.Chr5.2301	At4g00950	1.71181	0.77947	1.13495	0	0	XP_008233126.1 PREDICTED: uncharacterized protein At4g00950 [Prunus mume]
0	evm.TU.Chr6.1073	Os03g0162200	3.58761	1.63699	1.13198	0	0	BBH10251.1 histone H2A 11, partial [Prunus dulcis]
0	evm.TU.Chr1.1263	evm.TU.Chr1.1263	0.554299	0.253196	1.13041	0	0	XP_008243959.1 PREDICTED: uncharacterized protein LOC103342147 isoform X1 [Prunus mume]
0	evm.TU.Chr3.2167	THI1	0.870805	0.398481	1.12784	0	0	XP_008244366.1 PREDICTED: thiamine thiazole synthase, chloroplastic [Prunus mume]
0	evm.TU.Chr2.2087	SYT2	0.869758	0.39807	1.12759	0	0	XP_008221239.1 PREDICTED: synaptotagmin-2 [Prunus mume]
0	evm.TU.Chr1.2272	SODCC	4.56781	2.09177	1.12677	0	0	XP_008218142.1 PREDICTED: superoxide dismutase [Cu-Zn] [Prunus mume]
0	evm.TU.Chr2.2126	SMT2	3.92488	1.80001	1.12464	0	0	XP_008221201.1 PREDICTED: 24-methylenesterol C-methyltransferase 2 [Prunus mume]
0	evm.TU.Chr4.1566	AHA10	0.647893	0.297218	1.12424	0	0	XP_008228092.1 PREDICTED: ATPase 10, plasma membrane-type [Prunus mume]
0	evm.TU.Chr8.2265	ACA11	1.05682	0.484823	1.1242	0	0	XP_008244264.1 PREDICTED: putative calcium-transporting ATPase 11, plasma membrane-type [Prunus mume]
0	evm.TU.Chr6.1571	CSTLP2	0.700016	0.321271	1.1236	0	0	BBH09907.1 Nucleotide-sugar transporter family protein [Prunus dulcis]
0	evm.TU.Chr8.2329	ERD15	7.24516	3.33382	1.11984	0	0	XP_007215113.1 protein EARLY RESPONSIVE TO DEHYDRATION 15 [Prunus persica]
0	evm.TU.Chr2.2144	Prep	2.4194	1.11369	1.1193	0	0	XP_021802558.1 prolyl endopeptidase isoform X1 [Prunus avium]
0	evm.TU.Chr1.2091	SAR1A	2.20689	1.02326	1.10885	0	0	XP_007205947.1 GTP-binding protein SAR1A [Prunus persica]
0	evm.TU.Chr1.2022	CYSEP	1.4022	0.65134	1.10621	0	0	XP_008246379.1 PREDICTED: vignain-like [Prunus mume]
0	evm.TU.Chr5.3385	ABCC10	4.4241	2.05524	1.10608	0	0	XP_008234799.1 PREDICTED: ABC transporter C family member 10-like [Prunus mume]
0	evm.TU.Chr2.108	evm.TU.Chr2.108	6.86926	3.20293	1.10076	0	0	XP_008218743.1 PREDICTED: uncharacterized protein LOC103319028 isoform X2 [Prunus mume]
0	evm.TU.Chr4.3038	evm.TU.Chr4.3038	2.60526	1.22286	1.09116	0	0	XP_008229915.1 PREDICTED: uncharacterized protein LOC103329252 [Prunus mume]
0	evm.TU.Chr4.947	GLPK	2.06758	0.971925	1.08903	0	0	XP_008228677.1 PREDICTED: glycerol kinase [Prunus mume]
0	evm.TU.Chr5.1997	At3g61260	2.07491	0.981284	1.0803	0	0	XP_008232793.1 PREDICTED: remorin [Prunus mume]
0	evm.TU.Chr3.1721	sec61a	1.41978	0.671718	1.07975	0	0	XP_004294073.1 PREDICTED: protein transport protein Sec61 subunit alpha [Fragaria vesca subsp. vesca] [Fragaria vesca]
0	evm.TU.Chr4.1674	ACA9	1.09035	0.516921	1.07678	0	0	XP_008227946.1 PREDICTED: calcium-transporting ATPase 9, plasma membrane-type isoform X2 [Prunus mume]
0	evm.TU.Chr3.2088	At4g27290	5.75636	2.73778	1.07215	0	0	XP_016648640.1 PREDICTED: G-type lectin S-receptor-like serine/threonine-protein kinase At4g27290 isoform X3 [Prunus mume]
0	evm.TU.Chr6.1369	Os05g0108800	0.712544	0.339362	1.07015	0	0	XP_008235483.1 PREDICTED: cytochrome b5 [Prunus mume]
0	evm.TU.Chr3.729	evm.TU.Chr3.729	0.889608	0.424388	1.06779	0	0	PQQ21794.1 hypothetical protein Pyn_19832 [Prunus yedoensis var. nudiflora] [Prunus yedoensis]
0	evm.TU.Chr7.1289	SP1L1	2.75023	1.31823	1.06095	0	0	XP_008239996.1 PREDICTED: protein SPIRAL1-like 3 [Prunus mume]
0	evm.TU.Chr4.1538	RAP2-2	0.769431	0.369457	1.05839	0	0	XP_008228117.1 PREDICTED: ethylene-responsive transcription factor RAP2-12 [Prunus mume]
0	evm.TU.Chr1.3572	At2g45070	1.17131	0.562882	1.05721	0	0	PQP92770.1 protein transport protein Sec61 subunit beta [Prunus yedoensis var. nudiflora] [Prunus yedoensis]
0	evm.TU.Chr4.1855	evm.TU.Chr4.1855	1.22586	0.589243	1.05686	0	0	XP_008227763.1 PREDICTED: uncharacterized protein LOC103327243 [Prunus mume]
0	evm.TU.Chr4.1006	PLD1	1.43446	0.689868	1.05612	0	0	XP_008243731.1 PREDICTED: phospholipase D alpha 1 [Prunus mume]
0	evm.TU.Chr1.620	evm.TU.Chr1.620	10.2767	4.94783	1.05451	0	0	XP_007206181.1 uncharacterized protein LOC18774834 [Prunus persica]
0	evm.TU.Chr2.2929	SUC3	0.587812	0.283926	1.04984	0	0	XP_008221653.1 PREDICTED: sucrose transport protein SUC3 isoform X1 [Prunus mume]
0	evm.TU.Chr1.2428	ANKRD13B	2.75465	1.33149	1.04883	0	0	XP_008218335.1 PREDICTED: ankyrin repeat domain-containing protein 13C-B [Prunus mume]
0	evm.TU.Chr8.3046	evm.TU.Chr8.3046	1.44559	0.700006	1.04622	0	0	XP_008240526.1 PREDICTED: uncharacterized protein LOC103339032 [Prunus mume]
0	evm.TU.Chr7.64	HD1	1.56909	0.760103	1.04566	0	0	XP_008238758.1 PREDICTED: homeobox protein HD1 [Prunus mume]
0	evm.TU.Chr4.2929	NPF6.4	1.28712	0.624117	1.04426	0	0	XP_008230007.1 PREDICTED: protein NRT1/ PTR FAMILY 6.4 [Prunus mume]
0	evm.TU.Chr1.3012	RPS26C	1.85054	0.897637	1.04374	0	0	XP_007207493.1 40S ribosomal protein S26-3 [Prunus persica]
0	evm.TU.Chr7.1683	PPI1	2.11034	1.02429	1.04286	0	0	XP_008237888.1 PREDICTED: uncharacterized protein LOC103336606 [Prunus mume]
0	evm.TU.Chr5.1762	ARGAH1	1.26736	0.615155	1.04281	0	0	XP_008232616.1 PREDICTED: arginase 1, mitochondrial [Prunus mume]
0	evm.TU.Chr7.970	STY13	2.95223	1.43705	1.0387	0	0	XP_008239746.1 PREDICTED: serine/threonine-protein kinase STY8-like [Prunus mume]
0	evm.TU.Chr3.2251	CPK19	1.84802	0.900702	1.03686	0	0	XP_008226901.1 PREDICTED: calcium-dependent protein kinase 2 [Prunus mume]
0	evm.TU.Chr2.4553	GAE1	12.0622	5.88353	1.03573	0	0	XP_007222381.1 UDP-glucuronate 4-epimerase 1 [Prunus persica]
0	evm.TU.Chr6.1127	BET11	3.4949	1.70664	1.03409	0	0	XP_007200626.1 bet1-like SNARE 1-1 [Prunus persica]
0	evm.TU.Chr2.607	ANN5	2.41522	1.18118	1.03193	0	0	XP_008219333.1 PREDICTED: annexin D5-like [Prunus mume]
0	evm.TU.Chr8.525	KCS11	3.15423	1.54411	1.03052	0	0	XP_007204837.1 3-ketoacyl-CoA synthase 11 [Prunus persica]
0	evm.TU.Chr5.2417	At1g02270	1.18364	0.580171	1.02868	0	0	XP_008244174.1 PREDICTED: uncharacterized calcium-binding protein At1g02270-like [Prunus mume]
0	evm.TU.Chr8.1808	NHL10	17.2246	8.4603	1.02569	0	0	XP_008243457.1 PREDICTED: NDR1/HIN1-Like protein 3 [Prunus mume]
0	evm.TU.Chr5.1954	ERG3	2.60419	1.28228	1.02212	0	0	XP_008232759.1 PREDICTED: elicitor-responsive protein 3-like [Prunus mume]
0	evm.TU.Chr7.1306	UPTG2	7.93325	3.90648	1.02204	0	0	XP_008240085.1 PREDICTED: alpha-1,4-glucan-protein synthase [UDP-forming] 2 [Prunus mume]
0	evm.TU.Chr8.637	At2g20050/At2g20040	0.621423	0.306523	1.01958	0	0	XP_008242557.1 PREDICTED: protein phosphatase 2C and cyclic nucleotide-binding/kinase domain-containing protein [Prunus mume]
0	evm.TU.Chr2.2833	NRP1	7.80437	3.85126	1.01895	0	0	XP_020419809.1 transcriptional regulator ATRX homolog [Prunus persica]
0	evm.TU.Chr5.2822	ier3ip1	0.825127	0.407245	1.01872	0	0	XP_007220511.1 immediate early response 3-interacting protein 1 [Prunus persica]
0	evm.TU.Chr6.1476	Dctpp1	7.32448	3.61695	1.01795	0	0	XP_008244707.1 PREDICTED: dCTP pyrophosphatase 1-like [Prunus mume]
0	evm.TU.Chr2.2629	GATL3	1.95852	0.967754	1.01706	0	0	XP_008243171.1 PREDICTED: probable galacturonosyltransferase-like 3 [Prunus mume]
0	evm.TU.Chr3.1115	VAMP725	0.74942	0.372706	1.00774	0	0	XP_008225792.1 PREDICTED: vesicle-associated membrane protein 721-like [Prunus mume]
0	evm.TU.Chr8.335	TMN11	2.76461	1.37906	1.00339	0	0	XP_008242892.1 PREDICTED: transmembrane 9 superfamily member 11 [Prunus mume]
0	evm.TU.Chr7.1171	mpo1	1.73017	0.864089	1.00166	0	0	XP_008239922.1 PREDICTED: uncharacterized endoplasmic reticulum membrane protein C16E8.02 [Prunus mume]
0	evm.TU.Chr7.1022	EDS1	0.641573	0.321732	0.995753	0	0	XP_008239692.1 PREDICTED: protein EDS1L-like [Prunus mume]
0	evm.TU.Chr6.2834	ABCG11	0.935806	0.471485	0.988997	0	0	XP_016650830.1 PREDICTED: ABC transporter G family member 11-like isoform X1 [Prunus mume]
0	evm.TU.Chr1.2084	CRT1	2.83171	1.42762	0.988064	0	0	XP_008245901.1 PREDICTED: calreticulin [Prunus mume]
0	evm.TU.Chr2.708	DFC	18.342	9.26635	0.985079	0	0	XP_008234009.1 PREDICTED: pollen-specific protein C13 [Prunus mume]
0	evm.TU.Chr2.1003	evm.TU.Chr2.1003	1.08207	0.546719	0.984926	0	0	XP_008219504.1 PREDICTED: uncharacterized protein LOC103319705 [Prunus mume]
0	evm.TU.Chr2.3724	evm.TU.Chr2.3724	2.106	1.0656	0.982844	0	0	XP_008224536.1 PREDICTED: uncharacterized protein LOC103324272 [Prunus mume]
0	evm.TU.Chr7.1014	ALDH10A8	4.48741	2.27145	0.982268	0	0	BBH03859.1 aldehyde dehydrogenase 10A8 [Prunus dulcis]
0	evm.TU.Chr1.1583	evm.TU.Chr1.1583	2.79445	1.41529	0.981468	0	0	XP_008239942.1 PREDICTED: E3 ubiquitin-protein ligase MARCH2-like [Prunus mume]
0	evm.TU.Chr4.1482	VATG	3.77071	1.91189	0.979833	0	0	XP_008228174.1 PREDICTED: V-type proton ATPase subunit G-like [Prunus mume]
0	evm.TU.Chr6.1322	PED1	1.11847	0.568135	0.977217	0	0	XP_008235516.1 PREDICTED: 3-ketoacyl-CoA thiolase 2, peroxisomal [Prunus mume]
0	evm.TU.Chr8.1030	ATL8	1.51744	0.772254	0.974493	0	0	XP_008242103.1 PREDICTED: RING-H2 finger protein ATL8 [Prunus mume]
0	evm.TU.Chr1.1935	BETVIII	3.3142	1.68774	0.973566	0	0	XP_008244386.1 PREDICTED: calcium-binding protein CML42 [Prunus mume]
0	evm.TU.Chr5.3553	AIM25	4.11197	2.09497	0.972899	0	0	XP_008234590.1 PREDICTED: altered inheritance rate of mitochondria protein 25 [Prunus mume]
0	evm.TU.Chr1.2356	At5g28840	1.6848	0.859124	0.971639	0	0	PQQ07272.1 GDP-mannose 3 5-epimerase 2 [Prunus yedoensis var. nudiflora] [Prunus yedoensis]
0	evm.TU.Chr7.653	SIA2	0.540702	0.276073	0.969782	0	0	XP_008239540.1 PREDICTED: sialyltransferase-like protein 2 [Prunus mume]
0	evm.TU.Chr4.3258	MPK10	0.752661	0.384914	0.967466	0	0	XP_008229412.1 PREDICTED: mitogen-activated protein kinase 20 [Prunus mume]
0	evm.TU.Chr1.1443	XBAT31	0.712933	0.365391	0.964328	0	0	XP_008241095.1 PREDICTED: putative E3 ubiquitin-protein ligase XBAT31 [Prunus mume]
0	evm.TU.Chr6.1551	AAP19-1	2.672	1.37354	0.960024	0	0	XP_007200404.1 AP-1 complex subunit sigma-1 [Prunus persica]
0	evm.TU.Chr8.1563	TIP1-1	29.1357	14.9886	0.958916	0	0	XP_008241379.1 PREDICTED: aquaporin TIP1-1 [Prunus mume]
0	evm.TU.Chr8.1222	ALDH3F1	1.634	0.842044	0.956444	0	0	XP_008241772.1 PREDICTED: aldehyde dehydrogenase family 3 member F1 [Prunus mume]
0	evm.TU.Chr3.1923	At3g15260	4.15871	2.14847	0.952824	0	0	XP_008226483.1 PREDICTED: probable protein phosphatase 2C 39 [Prunus mume]
0	evm.TU.Chr3.536	GRXC9	4.17015	2.15447	0.952765	0	0	XP_008225159.1 PREDICTED: glutaredoxin-C9-like [Prunus mume]
0	evm.TU.Chr4.2231	CREG1	2.5815	1.3357	0.950615	0	0	XP_008230672.1 PREDICTED: protein CREG1 [Prunus mume]
0	evm.TU.Chr3.926	CAT1	3.67331	1.90348	0.948439	0	0	XP_008225561.1 PREDICTED: cationic amino acid transporter 1-like [Prunus mume]
0	evm.TU.Chr5.2425	PDPK1	1.07126	0.555254	0.948082	0	0	XP_008233235.1 PREDICTED: 3-phosphoinositide-dependent protein kinase 1-like [Prunus mume]
0	evm.TU.Chr2.2091	RHO1	0.869771	0.451242	0.946734	0	0	XP_008221237.1 PREDICTED: rac-like GTP-binding protein 5 [Prunus mume]
0	evm.TU.Chr6.1747	ARAC5	2.26625	1.17898	0.942766	0	0	XP_007200549.1 rac-like GTP-binding protein 5 [Prunus persica]
0	evm.TU.Chr6.2866	evm.TU.Chr6.2866	14.2015	7.4177	0.937002	0	0	XP_016650553.1 PREDICTED: classical arabinogalactan protein 1-like [Prunus mume]
0	evm.TU.Chr3.1330	guaA	2.83904	1.48293	0.936948	0	0	XP_008225980.1 PREDICTED: uncharacterized protein LOC103325571 [Prunus mume]
0	evm.TU.Chr3.867	TCP2	2.98421	1.56271	0.9333	0	0	XP_008225508.1 PREDICTED: transcription factor TCP2 [Prunus mume]
0	evm.TU.Chr1.3415	ZAT5	5.81687	3.04979	0.931534	0	0	XP_008222989.1 PREDICTED: zinc finger protein ZAT12 [Prunus mume]
0	evm.TU.Chr6.2865	evm.TU.Chr6.2865	1.78366	0.935253	0.93141	0	0	-
0	evm.TU.Chr1.3111	FOLK	1.27591	0.67084	0.92749	0	0	XP_008221407.1 PREDICTED: probable phytol kinase 3, chloroplastic [Prunus mume]
0	evm.TU.Chr5.3019	EDR4	1.34181	0.706281	0.92587	0	0	XP_016649802.1 PREDICTED: uncharacterized protein LOC103333171 [Prunus mume]
0	evm.TU.Chr4.1071	evm.TU.Chr4.1071	1.12983	0.596176	0.922294	0	0	XP_008228631.1 PREDICTED: uncharacterized protein LOC103328026 isoform X1 [Prunus mume]
0	evm.TU.Chr1.2002	At5g18500	1.13573	0.600211	0.920078	0	0	XP_008246302.1 PREDICTED: probable receptor-like protein kinase At5g18500 [Prunus mume]
0	evm.TU.Chr4.3383	evm.TU.Chr4.3383	2.25111	1.19218	0.917032	0	0	XP_008229201.1 PREDICTED: uncharacterized protein LOC103328581 [Prunus mume]
0	evm.TU.Chr6.1180	At4g14360	3.76559	1.99427	0.917019	0	0	XP_008235657.1 PREDICTED: probable methyltransferase PMT3 [Prunus mume]
0	evm.TU.Chr2.906	KRTCAP2	1.49409	0.791358	0.916863	0	0	XP_007223459.1 keratinocyte-associated protein 2 [Prunus persica]
0	evm.TU.Chr7.1633	At1g28150	1.01486	0.537603	0.916663	0	0	XP_008240323.1 PREDICTED: UPF0426 protein At1g28150, chloroplastic [Prunus mume]
0	evm.TU.Chr7.1570	CAM72	2.64606	1.4065	0.911739	0	0	XP_007209738.1 calmodulin [Prunus persica]
0	evm.TU.Chr5.223	DRT100	0.547593	0.291168	0.911251	0	0	XP_008231308.1 PREDICTED: DNA-damage-repair/toleration protein DRT100 [Prunus mume]
0	evm.TU.Chr2.2827	evm.TU.Chr2.2827	1.80628	0.961778	0.909249	0	0	XP_008221531.1 PREDICTED: probable leucine-rich repeat receptor-like protein kinase At1g35710 [Prunus mume]
0	evm.TU.Chr2.4809_evm.TU.Chr2.4810	DI19-4	11.3826	6.06107	0.909181	0	0	XP_008223284.1 PREDICTED: protein DEHYDRATION-INDUCED 19 homolog 4-like [Prunus mume]
0	evm.TU.Chr2.2495	evm.TU.Chr2.2495	8.90642	4.75485	0.905447	0	0	XP_008243324.1 PREDICTED: uncharacterized protein LOC103341559 [Prunus mume]
0	evm.TU.Chr1.3150	CYP20-1	5.47184	2.92206	0.905041	0	0	XP_007205916.1 peptidyl-prolyl cis-trans isomerase CYP19-4 [Prunus persica]
0	evm.TU.Chr4.1266	NADP-ME4	11.9841	6.43775	0.8965	0	0	XP_008228427.1 PREDICTED: NADP-dependent malic enzyme isoform X1 [Prunus mume]
0	evm.TU.Chr8.320	RNF150	1.51008	0.81217	0.894767	0	0	XP_008242900.1 PREDICTED: NEP1-interacting protein 1 [Prunus mume]
0	evm.TU.Chr7.123	evm.TU.Chr7.123	1.34626	0.725775	0.891359	0	0	PQP96579.1 protein IQ-DOMAIN 14 [Prunus yedoensis var. nudiflora] [Prunus yedoensis]
0	evm.TU.Chr1.1785	PRA1B4	5.17034	2.78965	0.890174	0	0	VVA14328.1 PREDICTED: PRA1 [Prunus dulcis]
0	evm.TU.Chr2.2426	GAIPB	1.7778	0.960081	0.888862	0	0	XP_008221422.1 PREDICTED: DELLA protein GAIP-B [Prunus mume]
0	evm.TU.Chr6.1965	RBL19	1.26115	0.682339	0.886174	0	0	VVA18359.1 PREDICTED: transmembrane [Prunus dulcis]
0	evm.TU.Chr8.435	evm.TU.Chr8.435	0.769486	0.418681	0.878044	0	0	XP_021817723.1 uncharacterized protein LOC110759889 [Prunus avium]
0	evm.TU.Chr5.3421	evm.TU.Chr5.3421	0.891314	0.485213	0.877316	0	0	XP_008234755.1 PREDICTED: protein IQ-DOMAIN 1 [Prunus mume]
0	evm.TU.Chr2.3185	lip	2.34327	1.27564	0.877304	0	0	XP_008221879.1 PREDICTED: lipase [Prunus mume]
0	evm.TU.Chr2.1222	GGCT2;1	9.82052	5.35338	0.875349	0	0	XP_008219974.1 PREDICTED: putative glutathione-specific gamma-glutamylcyclotransferase 2 [Prunus mume]
0	evm.TU.Chr4.576	PGAAIR	3.3028	1.80712	0.869997	0	0	XP_008244478.1 PREDICTED: ketol-acid reductoisomerase, chloroplastic [Prunus mume]
0	evm.TU.Chr5.1438	NAD-ME1	1.06677	0.59038	0.853534	0	0	XP_008232291.1 PREDICTED: NAD-dependent malic enzyme 62 kDa isoform, mitochondrial [Prunus mume]
0	evm.TU.Chr6.2410	RER1B	1.5837	0.878705	0.84985	0	0	XP_008236914.1 PREDICTED: protein RER1B-like [Prunus mume]
0	evm.TU.Chr3.174	GDCST	0.861384	0.479473	0.845207	0	0	XP_008224693.1 PREDICTED: aminomethyltransferase, mitochondrial [Prunus mume]
0	evm.TU.Chr4.2371	At5g39570	2.30266	1.28268	0.844133	0	0	XP_008230802.1 PREDICTED: uncharacterized protein At5g39570 [Prunus mume]
0	evm.TU.Chr7.310	At1g64065	1.20955	0.674128	0.84338	0	0	XP_008239012.1 PREDICTED: late embryogenesis abundant protein At1g64065 [Prunus mume]
0	evm.TU.Chr8.2911	evm.TU.Chr8.2911	2.49421	1.39093	0.842533	0	0	XP_008244164.1 PREDICTED: uncharacterized protein LOC103342324 [Prunus mume]
0	evm.TU.Chr2.1018	At5g25400	0.968058	0.543736	0.832188	0	0	XP_008219483.1 PREDICTED: probable sugar phosphate/phosphate translocator At5g25400 [Prunus mume]
0	evm.TU.Chr8.566	PERK1	1.39782	0.787152	0.828462	0	0	XP_008242654.1 PREDICTED: proline-rich receptor-like protein kinase PERK1 [Prunus mume]
0	evm.TU.Chr2.5676	RPL38A	3.60834	2.04031	0.822544	0	0	XP_007207316.1 60S ribosomal protein L38 [Prunus persica]
0	evm.TU.Chr7.371	ADNT1	6.54017	3.71567	0.815708	0	0	XP_008239064.1 PREDICTED: mitochondrial adenine nucleotide transporter ADNT1 [Prunus mume]
0	evm.TU.Chr2.2688	SAMDC	1.7552	0.997912	0.814653	0	0	XP_016652167.1 PREDICTED: S-adenosylmethionine decarboxylase proenzyme [Prunus mume]
0	evm.TU.Chr6.439	DAD1	1.29587	0.73678	0.814619	0	0	XP_007201421.1 dolichyl-diphosphooligosaccharide--protein glycosyltransferase subunit DAD1 [Prunus persica]
0	evm.TU.Chr8.1836	PUB23	3.44774	1.9624	0.81303	0	0	XP_007204425.1 E3 ubiquitin-protein ligase PUB23 [Prunus persica]
0	evm.TU.Chr6.2533	CVA16-2	9.85253	5.62543	0.808531	0	0	XP_007200387.1 V-type proton ATPase 16 kDa proteolipid subunit [Prunus persica]
0	evm.TU.Chr3.84	At5g47540	4.90087	2.7998	0.807713	0	0	OMO64714.1 Proteinase inhibitor I25, cystatin [Corchorus olitorius]
0	evm.TU.Chr5.2525	GATA8	2.3524	1.34965	0.801553	0	0	VVA12239.1 PREDICTED: GATA [Prunus dulcis]
0	evm.TU.Chr8.1962	AC97	0.637691	0.366111	0.800577	0	0	XP_007204362.1 actin [Prunus persica]
0	evm.TU.Chr8.1221	TM6	4.01705	2.30646	0.80046	0	0	XP_008241773.1 PREDICTED: floral homeotic protein DEFICIENS-like isoform X1 [Prunus mume]
0	evm.TU.Chr4.1816	ARF	12.1649	6.99378	0.798574	0	0	XP_004288363.1 PREDICTED: ADP-ribosylation factor 2-like [Fragaria vesca subsp. vesca] [Fragaria vesca]
0	evm.TU.Chr2.2124	At1g76070	2.03925	1.17638	0.793681	0	0	XP_008221203.1 PREDICTED: uncharacterized protein At1g76070 [Prunus mume]
0	evm.TU.Chr7.646	ACP1	2.12596	1.23201	0.787103	0	0	XP_008239545.1 PREDICTED: acyl carrier protein 1, chloroplastic [Prunus mume]
0	evm.TU.Chr4.1501	SEC22	3.27951	1.90454	0.784034	0	0	VVA20705.1 PREDICTED: 25 3 kDa vesicle transport [Prunus dulcis]
0	evm.TU.Chr5.249	CESA3	1.7722	1.03106	0.781423	0	0	XP_008231249.1 PREDICTED: cellulose synthase A catalytic subunit 3 [UDP-forming] [Prunus mume]
0	evm.TU.Chr6.2427	SFH8	1.37603	0.803564	0.77603	0	0	XP_007199758.1 phosphatidylinositol/phosphatidylcholine transfer protein SFH8 isoform X1 [Prunus persica]
0	evm.TU.Chr1.1900	FER	2.20409	1.29043	0.772333	0	0	XP_008244701.1 PREDICTED: receptor-like protein kinase FERONIA [Prunus mume]
0	evm.TU.Chr7.1703	At5g12110	4.18179	2.47723	0.755392	0	0	XP_007209581.1 elongation factor 1-beta 2 [Prunus persica]
0	evm.TU.Chr3.1052	At1g30630	3.52288	2.09123	0.752404	0	0	XP_008225694.1 PREDICTED: coatomer subunit epsilon-1 [Prunus mume]
0	evm.TU.Chr4.1828	SAMS1	4.67647	2.78804	0.746168	0	0	XP_008227796.1 PREDICTED: S-adenosylmethionine synthase 1 [Prunus mume]
0	evm.TU.Chr4.1951	lvr	1.71398	1.02592	0.740433	0	0	ABZ79222.1 alcohol dehydrogenase [Prunus armeniaca]
0	evm.TU.Chr8.2059	evm.TU.Chr8.2059	46.3293	28.1342	0.719598	0	0	ONH95400.1 hypothetical protein PRUPE_7G068100 [Prunus persica]
0	evm.TU.Chr8.1809	NHL1	9.63799	5.88763	0.711045	0	0	XP_008243456.1 PREDICTED: protein YLS9-like [Prunus mume]
0	evm.TU.Chr5.3357	RTNLB1	3.22639	1.97636	0.707071	0	0	XP_008234814.1 PREDICTED: reticulon-like protein B1 [Prunus mume]
0	evm.TU.Chr7.2138	Os02g0178400	4.94716	3.03435	0.705214	0	0	XP_007209826.1 protein transport protein Sec61 subunit gamma [Prunus persica]
0	evm.TU.Chr4.2250	GATL10	16.9133	10.3785	0.704565	0	0	XP_008230687.1 PREDICTED: probable galacturonosyltransferase-like 10 [Prunus mume]
0	evm.TU.Chr2.2572	ALT3	4.60495	2.83162	0.701559	0	0	PQQ01040.1 acyl-acyl carrier protein thioesterase ATL3 chloroplastic [Prunus yedoensis var. nudiflora] [Prunus yedoensis]
0	evm.TU.Chr6.2034	CAD1	16.8943	10.3928	0.70096	0	0	XP_008236377.1 PREDICTED: cinnamyl alcohol dehydrogenase 1 [Prunus mume]
0	evm.TU.Chr2.3491	evm.TU.Chr2.3491	2.00745	1.23978	0.695284	0	0	XP_008222355.1 PREDICTED: cysteine-rich and transmembrane domain-containing protein A-like isoform X1 [Prunus mume]
0	evm.TU.Chr6.2078	RD21B	1.82612	1.12898	0.693767	0	0	XP_008236565.1 PREDICTED: cysteine proteinase RD21a-like [Prunus mume]
0	evm.TU.Chr3.248	CPC	1.99361	1.23373	0.692353	0	0	XP_007214775.1 MYB-like transcription factor ETC1 [Prunus persica]
0	evm.TU.Chr6.1543	URGT2	1.97424	1.22921	0.683573	0	0	XP_008235851.1 PREDICTED: UDP-galactose transporter 2-like [Prunus mume]
0	evm.TU.Chr7.2151	evm.TU.Chr7.2151	5.40446	3.37652	0.678614	0	0	ONI06159.1 hypothetical protein PRUPE_5G044300 [Prunus persica]
0	evm.TU.Chr7.388	evm.TU.Chr7.388	11.2785	7.0639	0.675032	0	0	VVA35713.1 PREDICTED: unnamed [Prunus dulcis]
0	evm.TU.Chr2.14	KOR	3.60803	2.26186	0.673699	0	0	XP_016647701.1 PREDICTED: endoglucanase 25 isoform X1 [Prunus mume]
0	evm.TU.Chr4.2166	Os01g0813400	12.3636	7.79228	0.665986	0	0	VVA17735.1 PREDICTED: ADP-ribosylation factor [Prunus dulcis]
0	evm.TU.Chr4.3218	evm.TU.Chr4.3218	1.5061	0.954132	0.658561	0	0	XP_008229569.1 PREDICTED: uncharacterized protein LOC103328926 [Prunus mume]
0	evm.TU.Chr2.915	MADS9	3.47091	2.2095	0.651593	0	0	XP_008219575.1 PREDICTED: floral homeotic protein PMADS 2 [Prunus mume]
0	evm.TU.Chr8.2336	evm.TU.Chr8.2336	1.61148	1.02651	0.650637	0	0	PQM33670.1 hypothetical protein Pyn_18524 [Prunus yedoensis var. nudiflora] [Prunus yedoensis]
0	evm.TU.Chr5.2569	EF1	1.6177	1.03095	0.649971	0	0	XP_008233357.1 PREDICTED: elongation factor 1-alpha-like [Prunus mume]
0	evm.TU.Chr2.3428	evm.TU.Chr2.3428	14.5792	9.308	0.647369	0	0	ONI29957.1 hypothetical protein PRUPE_1G224500 [Prunus persica]
0	evm.TU.Chr2.3926	evm.TU.Chr2.3926	8.29467	5.34182	0.634854	0	0	XP_008224419.1 PREDICTED: uncharacterized protein LOC103324159 [Prunus mume]
0	evm.TU.Chr2.3130	At4g28440	7.57837	4.88884	0.632394	0	0	XP_007223802.1 uncharacterized protein At4g28440 [Prunus persica]
0	evm.TU.Chr2.4968	MIEL1	7.40828	4.79879	0.626467	0	0	XP_008223109.1 PREDICTED: E3 ubiquitin-protein ligase MIEL1 [Prunus mume]
0	evm.TU.Chr1.3260	evm.TU.Chr1.3260	20.8587	13.5988	0.617168	0	0	XP_008221790.1 PREDICTED: universal stress protein YxiE-like [Prunus mume]
0	evm.TU.Chr7.1809	PAE8	5.67588	3.70357	0.615927	0	0	XP_021812221.1 pectin acetylesterase 8-like [Prunus avium]
0	evm.TU.Chr8.1680	URH1	6.56385	4.3024	0.609401	0	0	XP_008241263.1 PREDICTED: uridine nucleosidase 1 [Prunus mume]
0	evm.TU.Chr8.2678	CAM-1	34.9287	23.7111	0.558848	0	0	XP_028071755.1 calmodulin-7-like [Camellia sinensis]
0	evm.TU.Chr5.2246	AS	0.843461	0.58447	0.529192	0	0	XP_008233208.1 PREDICTED: hydroquinone glucosyltransferase-like [Prunus mume]
0	evm.TU.Chr7.1721	OEP21	0.304955	0.121499	1.32765	5.52514e-308	1.63815e-303	XP_007209715.1 outer envelope pore protein 21, chloroplastic [Prunus persica]
0	evm.TU.Chr2.4974	VIT_05s0020g01820	0.717467	0.240209	1.57862	6.49005e-308	1.92424e-303	XP_008223107.1 PREDICTED: CASP-like protein 1E1 [Prunus mume]
0	evm.TU.Chr7.2031	evm.TU.Chr7.2031	0.591069	0.211184	1.48483	8.97638e-308	2.66141e-303	XP_007209548.1 uncharacterized protein LOC18778015 [Prunus persica]
0	evm.TU.Chr4.1811	evm.TU.Chr4.1811	2.21334	1.66881	0.407406	1.25392e-307	3.71775e-303	VVA21136.1 PREDICTED: uncharacterized protein [Prunus dulcis]
0	evm.TU.Chr3.368	NDA1	0.7412	0.400666	0.887463	1.30121e-307	3.85795e-303	XP_008224975.1 PREDICTED: internal alternative NAD(P)H-ubiquinone oxidoreductase A1, mitochondrial-like [Prunus mume]
0	evm.TU.Chr2.5144	TBL10	0.433663	0.186526	1.2172	2.00098e-307	5.9327e-303	XP_008222981.1 PREDICTED: protein trichome birefringence-like 10 isoform X2 [Prunus mume]
0	evm.TU.Chr6.1717	Os06g0717800	2.29053	1.4342	0.675437	1.90282e-306	5.64167e-302	XP_007201072.1 probable protein phosphatase 2C 60 [Prunus persica]
0	evm.TU.Chr8.1002	DGAT2D	0.219574	0.0636448	1.78659	5.69909e-306	1.68972e-301	XP_008242123.1 PREDICTED: diacylglycerol O-acyltransferase 2 [Prunus mume]
0	evm.TU.Chr4.1933	PAT07	1.09492	0.64941	0.753628	9.71208e-306	2.87954e-301	XP_008231065.1 PREDICTED: probable protein S-acyltransferase 7 [Prunus mume]
0	evm.TU.Chr6.1089	PSBW	1.51923	0.610601	1.31504	1.05524e-305	3.12868e-301	XP_008235323.1 PREDICTED: photosystem II reaction center W protein, chloroplastic [Prunus mume]
0	evm.TU.Chr1.1974	PAE10	2.39433	1.26645	0.918832	6.45641e-305	1.91426e-300	XP_008246334.1 PREDICTED: pectin acetylesterase 12 isoform X2 [Prunus mume]
0	evm.TU.Chr2.1592	evm.TU.Chr2.1592	20.2669	14.1983	0.513406	1.44586e-304	4.28682e-300	-
0	evm.TU.Chr2.554	CUTA	3.17584	1.9701	0.688874	3.01829e-304	8.94892e-300	XP_008219389.1 PREDICTED: protein CutA, chloroplastic [Prunus mume]
0	evm.TU.Chr1.2645	TUBA3	2.00321	1.15601	0.793151	6.01869e-304	1.78448e-299	XP_008223650.1 PREDICTED: tubulin alpha-3 chain-like [Prunus mume]
0	evm.TU.Chr6.1348	LSM5	2.93861	1.77215	0.729636	1.67204e-303	4.95743e-299	BBH10063.1 Small nuclear ribonucleoprotein family protein, partial [Prunus dulcis]
0	evm.TU.Chr5.2768	At2g44920	0.558813	0.23742	1.23492	2.39705e-303	7.10701e-299	XP_008233656.1 PREDICTED: thylakoid lumenal 15 kDa protein 1, chloroplastic [Prunus mume]
0	evm.TU.Chr2.3106	XTH33	4.51136	2.42395	0.896206	2.43835e-303	7.22947e-299	XP_008221789.1 PREDICTED: probable xyloglucan endotransglucosylase/hydrolase protein 33 [Prunus mume]
0	evm.TU.Chr2.1866	SELMODRAFT_444075	0.246284	0.087	1.50124	2.50187e-303	7.4178e-299	XP_008220728.1 PREDICTED: inactive protein kinase SELMODRAFT_444075-like isoform X1 [Prunus mume]
0	evm.TU.Chr2.3167	ACLA-2	0.954818	0.487888	0.968675	4.18577e-302	1.24104e-297	XP_008221848.1 PREDICTED: ATP-citrate synthase alpha chain protein 2 [Prunus mume]
0	evm.TU.Chr1.1286	VATG	0.623552	0.305508	1.0293	2.33273e-301	6.91632e-297	BBH06001.1 vacuolar membrane ATPase 10 [Prunus dulcis]
0	evm.TU.Chr5.2662	DHAR2	0.674059	0.352524	0.935155	2.4656e-301	7.31027e-297	XP_008233550.1 PREDICTED: glutathione S-transferase DHAR2-like [Prunus mume]
0	evm.TU.Chr1.1425	AGD7	1.77579	1.0424	0.76855	8.83086e-301	2.61826e-296	XP_008241292.1 PREDICTED: probable ADP-ribosylation factor GTPase-activating protein AGD6 [Prunus mume]
0	evm.TU.Chr2.781	UGT74E2	0.727299	0.337386	1.10815	1.49222e-300	4.42429e-296	XP_008233916.2 PREDICTED: UDP-glycosyltransferase 74E2-like [Prunus mume]
0	evm.TU.Chr6.944	T85	1.15699	0.634692	0.866247	2.18769e-300	6.48629e-296	XP_008234925.1 PREDICTED: auxin-binding protein T85 [Prunus mume]
0	evm.TU.Chr2.2885	EXPA1	0.259018	0.0830422	1.64114	4.53812e-300	1.34551e-295	XP_008221599.1 PREDICTED: expansin-A1 [Prunus mume]
0	evm.TU.Chr5.2297	MTB1	1.63218	0.889188	0.876237	1.55591e-298	4.61311e-294	XP_007220204.2 transcription factor bHLH13 [Prunus persica]
0	evm.TU.Chr8.888	evm.TU.Chr8.888	0.317613	0.109561	1.53554	2.2242e-298	6.59453e-294	XP_008242238.1 PREDICTED: uncharacterized protein LOC103340585 [Prunus mume]
0	evm.TU.Chr2.353	OFUT9	0.335435	0.120461	1.47747	2.89451e-297	8.58192e-293	XP_020409853.1 uncharacterized protein At1g04910 isoform X6 [Prunus persica]
0	evm.TU.Chr7.2576	SMO1-1	0.341034	0.136929	1.31649	2.02785e-296	6.01236e-292	XP_008238656.1 PREDICTED: methylsterol monooxygenase 1-1-like [Prunus mume]
0	evm.TU.Chr2.5763	GLX2-4	1.70087	0.987306	0.784701	3.98574e-296	1.18173e-291	XP_008222426.1 PREDICTED: hydroxyacylglutathione hydrolase 2, mitochondrial [Prunus mume]
0	evm.TU.Chr1.3198	CRCK1	0.289551	0.0876735	1.7236	4.94132e-296	1.46505e-291	XP_008220308.1 PREDICTED: calmodulin-binding receptor-like cytoplasmic kinase 2 [Prunus mume]
0	evm.TU.Chr6.1384	evm.TU.Chr6.1384	0.470879	0.198713	1.24467	4.96114e-296	1.47093e-291	XP_021830610.1 E3 ubiquitin-protein ligase complex slx8-rfp subunit slx8 [Prunus avium]
0	evm.TU.Chr8.1777	PRCP	0.242971	0.0660008	1.88023	7.74854e-296	2.29737e-291	XP_008243494.2 PREDICTED: lysosomal Pro-X carboxypeptidase, partial [Prunus mume]
0	evm.TU.Chr1.2959	CBSX3	4.46731	2.81845	0.664503	9.35765e-296	2.77445e-291	RXH85033.1 hypothetical protein DVH24_041801 [Malus domestica]
0	evm.TU.Chr7.611	CNX1	3.20095	1.99228	0.684076	1.07091e-295	3.17514e-291	XP_008245696.1 PREDICTED: calnexin homolog 1-like [Prunus mume]
0	evm.TU.Chr6.1602	ROQ1	0.361898	0.197812	0.871451	2.29987e-295	6.81889e-291	XP_016650747.1 PREDICTED: probable disease resistance protein RPP1 isoform X2 [Prunus mume]
0	evm.TU.Chr7.304	CSE	0.752621	0.577214	0.382818	7.70034e-295	2.28307e-290	XP_020419438.1 caffeoylshikimate esterase [Prunus persica]
0	evm.TU.Chr7.1685	CP12-3	4.4679	2.73404	0.708565	4.88155e-294	1.44733e-289	XP_008237890.1 PREDICTED: calvin cycle protein CP12-3, chloroplastic [Prunus mume]
0	evm.TU.Chr6.308	evm.TU.Chr6.308	25.2766	10.982	1.20266	5.28107e-294	1.56578e-289	NP_001306732.1 glycine-rich cell wall structural protein-like [Prunus mume]
0	evm.TU.Chr4.1821	evm.TU.Chr4.1821	2.90338	1.81777	0.67556	7.00504e-294	2.07692e-289	XP_008227803.2 PREDICTED: uncharacterized protein LOC103327276 [Prunus mume]
0	evm.TU.Chr4.925	evm.TU.Chr4.925	0.487636	0.230933	1.07833	1.16351e-293	3.44968e-289	XP_008228748.1 PREDICTED: uncharacterized protein LOC103328135 [Prunus mume]
0	evm.TU.Chr2.2600	RAD23C	1.40214	0.77712	0.851423	3.6071e-293	1.06947e-288	XP_016652049.1 PREDICTED: ubiquitin receptor RAD23d-like [Prunus mume]
0	evm.TU.Chr2.626	QUA2	0.262507	0.0928959	1.49867	3.80112e-293	1.127e-288	KAB2617065.1 pectin methyltransferase QUA2 [Pyrus ussuriensis x Pyrus communis]
0	evm.TU.Chr1.3862	At5g22580	0.571546	0.339087	0.753213	9.22714e-293	2.73575e-288	XP_008227223.1 PREDICTED: uncharacterized protein At5g22580 [Prunus mume]
0	evm.TU.Chr7.2524	tal	0.620426	0.297119	1.06222	3.00993e-292	8.92413e-288	XP_008238614.1 PREDICTED: transaldolase [Prunus mume]
0	evm.TU.Chr3.313	PHOS32	3.02535	1.96565	0.622098	3.52395e-292	1.04482e-287	XP_008224913.1 PREDICTED: universal stress protein A-like protein [Prunus mume]
0	evm.TU.Chr6.2878	RIBA1	3.89821	2.44441	0.673326	5.9665e-291	1.76901e-286	XP_008237291.1 PREDICTED: bifunctional riboflavin biosynthesis protein RIBA 1, chloroplastic [Prunus mume]
0	evm.TU.Chr1.853	evm.TU.Chr1.853	0.550991	0.236528	1.22002	7.92286e-291	2.34905e-286	XP_008235087.1 PREDICTED: WEB family protein At3g02930, chloroplastic [Prunus mume]
0	evm.TU.Chr1.896	GRF8	2.72381	1.71251	0.669513	1.24196e-290	3.6823e-286	XP_007205764.1 14-3-3-like protein GF14 kappa [Prunus persica]
0	evm.TU.Chr4.2440	evm.TU.Chr4.2440	0.409445	0.178545	1.19739	1.68095e-290	4.98384e-286	XP_008230843.1 PREDICTED: uncharacterized protein LOC103330077 [Prunus mume]
0	evm.TU.Chr2.2516	FBA3	1.09227	0.606879	0.84785	3.02283e-290	8.96238e-286	XP_008243309.1 PREDICTED: probable fructose-bisphosphate aldolase 3, chloroplastic [Prunus mume]
0	evm.TU.Chr3.1271	GALS3	0.718651	0.41753	0.783411	3.0499e-290	9.04265e-286	XP_008225942.1 PREDICTED: galactan beta-1,4-galactosyltransferase GALS3-like [Prunus mume]
0	evm.TU.Chr3.370	AHL	3.38506	2.11502	0.678513	5.23432e-290	1.55193e-285	XP_008224976.1 PREDICTED: PAP-specific phosphatase HAL2-like [Prunus mume]
0	evm.TU.Chr7.1577	TMN3	3.29356	2.11964	0.635825	7.1536e-290	2.12097e-285	XP_007210263.1 transmembrane 9 superfamily member 3 [Prunus persica]
0	evm.TU.Chr7.300	evm.TU.Chr7.300	0.720407	0.242376	1.57156	7.74199e-290	2.29542e-285	PQQ05849.1 uncharacterized protein Pyn_37347 [Prunus yedoensis var. nudiflora] [Prunus yedoensis]
0	evm.TU.Chr8.2782	evm.TU.Chr8.2782	0.286426	0.10678	1.42353	1.21189e-289	3.59312e-285	XP_008244087.1 PREDICTED: uncharacterized protein LOC103342253 [Prunus mume]
0	evm.TU.Chr3.14	GAUT4	0.811876	0.431599	0.911568	1.52549e-289	4.52292e-285	XP_008224656.1 PREDICTED: probable galacturonosyltransferase 4 [Prunus mume]
0	evm.TU.Chr3.3277	SAL1	1.36333	0.790605	0.786104	7.75848e-289	2.30031e-284	XP_008227630.1 PREDICTED: SAL1 phosphatase-like [Prunus mume]
0	evm.TU.Chr5.1993	CAC3	0.476828	0.252937	0.914688	3.18704e-288	9.44927e-284	XP_008232789.1 PREDICTED: acetyl-coenzyme A carboxylase carboxyl transferase subunit alpha, chloroplastic-like [Prunus mume]
0	evm.TU.Chr6.204	PAB5	0.243604	0.0929921	1.38936	3.55444e-288	1.05385e-283	PQM41345.1 polyadenylate-binding protein 3 [Prunus yedoensis var. nudiflora] [Prunus yedoensis]
0	evm.TU.Chr5.3579	CSLD2	0.792841	0.445168	0.832681	8.41663e-288	2.49545e-283	XP_008234563.1 PREDICTED: cellulose synthase-like protein D3 [Prunus mume]
0	evm.TU.Chr4.1490	TIFY10B	8.35061	5.19974	0.683442	1.03088e-287	3.05646e-283	XP_008228164.1 PREDICTED: protein TIFY 10B-like [Prunus mume]
0	evm.TU.Chr8.411	BCB	0.259342	0.0898157	1.52982	1.06191e-287	3.14847e-283	VVA10779.1 PREDICTED: cucumber peeling [Prunus dulcis]
0	evm.TU.Chr2.2552	Os01g0513100	0.575263	0.278005	1.04911	1.3268e-287	3.93383e-283	XP_021822697.1 probable protein phosphatase 2C 15 [Prunus avium]
0	evm.TU.Chr4.891	FDM2	0.352205	0.164369	1.09948	1.57124e-287	4.65857e-283	XP_008228782.1 PREDICTED: factor of DNA methylation 1 [Prunus mume]
0	evm.TU.Chr2.1604	PP2AB2	0.344759	0.143385	1.26569	2.03151e-287	6.02323e-283	XP_008220452.1 PREDICTED: serine/threonine protein phosphatase 2A 55 kDa regulatory subunit B beta isoform-like isoform X1 [Prunus mume]
0	evm.TU.Chr1.2136	At1g56220	0.715565	0.443974	0.688607	3.84794e-287	1.14088e-282	XP_008246439.1 PREDICTED: uncharacterized protein LOC103344606 isoform X1 [Prunus mume]
0	evm.TU.Chr6.1525	FRL3	1.60288	0.946124	0.76057	4.30827e-287	1.27736e-282	XP_008235869.1 PREDICTED: FRIGIDA-like protein 3 [Prunus mume]
0	evm.TU.Chr6.1562	HMG1	8.9098	4.87371	0.870373	3.28385e-286	9.73628e-282	XP_008235831.1 PREDICTED: 3-hydroxy-3-methylglutaryl-coenzyme A reductase 1 [Prunus mume]
0	evm.TU.Chr2.2483	GLCAT14A	0.358479	0.147988	1.27641	4.46073e-286	1.32256e-281	XP_008243337.1 PREDICTED: beta-glucuronosyltransferase GlcAT14A [Prunus mume]
0	evm.TU.Chr1.2197	PNC1	1.17373	0.682107	0.783031	1.5608e-285	4.62762e-281	XP_008246477.1 PREDICTED: peroxisomal adenine nucleotide carrier 1-like [Prunus mume]
0	evm.TU.Chr1.2075	SRL2	0.306466	0.117703	1.38057	2.04487e-285	6.06282e-281	XP_008246002.1 PREDICTED: uncharacterized protein LOC103344152 [Prunus mume]
0	evm.TU.Chr7.1159	CHLP	1.26136	0.748076	0.753729	4.02296e-285	1.19277e-280	XP_021820672.1 geranylgeranyl diphosphate reductase, chloroplastic [Prunus avium]
0	evm.TU.Chr6.1082	AUX22D	2.19887	1.23592	0.831177	5.27218e-285	1.56315e-280	XP_008235329.1 PREDICTED: auxin-induced protein 22D-like [Prunus mume]
0	evm.TU.Chr8.737	At4g26220	1.18382	0.739414	0.678994	1.40255e-284	4.15843e-280	XP_008242435.1 PREDICTED: probable caffeoyl-CoA O-methyltransferase At4g26220 [Prunus mume]
0	evm.TU.Chr6.2632	GIP1	2.10298	1.30878	0.684207	3.2402e-284	9.60688e-280	ONH90807.1 hypothetical protein PRUPE_8G075600 [Prunus persica]
0	evm.TU.Chr1.1387	UXS1	1.27828	0.794552	0.685985	4.15868e-284	1.23301e-279	XP_008241657.1 PREDICTED: UDP-glucuronic acid decarboxylase 1 [Prunus mume]
0	evm.TU.Chr4.1353	SELMODRAFT_444075	0.245123	0.0775112	1.66103	4.75051e-284	1.40848e-279	XP_008228316.1 PREDICTED: inactive protein kinase SELMODRAFT_444075 isoform X1 [Prunus mume]
0	evm.TU.Chr2.3391	At1g67480	0.795806	0.438039	0.861357	5.19124e-284	1.53915e-279	XP_008222133.1 PREDICTED: F-box/kelch-repeat protein At1g67480 [Prunus mume]
0	evm.TU.Chr3.333	evm.TU.Chr3.333	0.42032	0.14407	1.54472	5.70541e-284	1.6916e-279	XP_008224934.1 PREDICTED: uncharacterized protein LOC103324631 isoform X2 [Prunus mume]
0	evm.TU.Chr4.770	ACR11	0.274869	0.100377	1.45331	1.3583e-283	4.02724e-279	XP_008228876.1 PREDICTED: ACT domain-containing protein ACR11 [Prunus mume]
0	evm.TU.Chr1.2365	AUX22B	4.09899	2.47071	0.730344	3.38873e-282	1.00473e-277	XP_008218269.1 PREDICTED: auxin-responsive protein IAA4-like [Prunus mume]
0	evm.TU.Chr8.996	DAO	0.377279	0.174199	1.1149	3.95772e-282	1.17342e-277	NP_001280192.1 2-oxoglutarate-dependent dioxygenase DAO-like [Prunus mume]
0	evm.TU.Chr4.173	At5g16150	0.552547	0.265783	1.05585	1.56095e-281	4.62806e-277	XP_008244529.1 PREDICTED: plastidic glucose transporter 4 [Prunus mume]
0	evm.TU.Chr8.1778	evm.TU.Chr8.1778	0.626507	0.332718	0.91303	2.5478e-281	7.55396e-277	XP_008243493.1 PREDICTED: uncharacterized protein At5g41620 isoform X2 [Prunus mume]
0	evm.TU.Chr7.1691	PFP-ALPHA	0.675074	0.377105	0.84008	3.02695e-281	8.9746e-277	XP_008237897.2 PREDICTED: pyrophosphate--fructose 6-phosphate 1-phosphotransferase subunit alpha [Prunus mume]
0	evm.TU.Chr1.2314	WNK1	0.407274	0.166772	1.28812	9.74933e-281	2.89058e-276	XP_008218194.1 PREDICTED: probable serine/threonine-protein kinase WNK9 isoform X1 [Prunus mume]
0	evm.TU.Chr2.3459	PNSL5	0.682799	0.351993	0.955915	1.02201e-280	3.03015e-276	XP_008222210.1 PREDICTED: photosynthetic NDH subunit of lumenal location 5, chloroplastic [Prunus mume]
0	evm.TU.Chr1.792	ANN2	1.41141	0.831436	0.763463	6.08725e-279	1.80481e-274	XP_008233942.1 PREDICTED: annexin D2-like [Prunus mume]
0	evm.TU.Chr7.1970	JMJ706	0.882724	0.526341	0.745964	6.21309e-279	1.84212e-274	XP_008238182.1 PREDICTED: lysine-specific demethylase JMJ706 [Prunus mume]
0	evm.TU.Chr5.2826	WLIM2B	1.64584	1.08676	0.598796	1.42457e-278	4.2237e-274	VVA12581.1 PREDICTED: LIM [Prunus dulcis]
0	evm.TU.Chr8.602	LRX4	1.34728	0.774865	0.798036	1.65304e-278	4.90111e-274	XP_008242638.1 PREDICTED: leucine-rich repeat extensin-like protein 3 [Prunus mume]
0	evm.TU.Chr7.1557	evm.TU.Chr7.1557	3.61757	2.44182	0.567064	9.17723e-278	2.72096e-273	XP_008240412.1 PREDICTED: uncharacterized protein LOC103338917 [Prunus mume]
0	evm.TU.Chr4.1813	BOR1	0.820939	0.551726	0.573324	1.97366e-277	5.85171e-273	XP_008227811.1 PREDICTED: probable boron transporter 2 [Prunus mume]
0	evm.TU.Chr2.5020	P4H4	2.2694	1.43878	0.657468	3.28818e-277	9.74913e-273	XP_008223071.1 PREDICTED: probable prolyl 4-hydroxylase 4 [Prunus mume]
0	evm.TU.Chr1.3317	SCL14	0.276933	0.119446	1.21317	5.36406e-277	1.59039e-272	XP_016650699.1 PREDICTED: scarecrow-like protein 14 [Prunus mume]
0	evm.TU.Chr2.2079	HSP90	1.5335	0.798231	0.941954	1.00648e-276	2.98411e-272	VVA22407.1 PREDICTED: endoplasmin [Prunus dulcis]
0	evm.TU.Chr3.996	FAH1	1.53371	0.955576	0.682582	1.06053e-276	3.14436e-272	BBH01205.1 fatty acid hydroxylase 1 [Prunus dulcis]
0	evm.TU.Chr6.2003	At2g18990	0.742802	0.446592	0.73402	1.25544e-276	3.72226e-272	XP_008236409.1 PREDICTED: thioredoxin domain-containing protein 9 homolog [Prunus mume]
0	evm.TU.Chr6.1140	At1g06620	0.362857	0.155774	1.21995	1.73479e-276	5.14347e-272	XP_008235705.1 PREDICTED: 1-aminocyclopropane-1-carboxylate oxidase homolog 1-like [Prunus mume]
0	evm.TU.Chr2.1345	WAK2	0.285005	0.101702	1.48664	5.53628e-276	1.64145e-271	XP_008220151.1 PREDICTED: putative wall-associated receptor kinase-like 16 [Prunus mume]
0	evm.TU.Chr7.2409	At5g47470	1.12526	0.656472	0.777454	6.5392e-276	1.93881e-271	XP_008238518.1 PREDICTED: WAT1-related protein At5g47470 isoform X1 [Prunus mume]
0	evm.TU.Chr4.1477	evm.TU.Chr4.1477	0.437989	0.236671	0.888009	1.15532e-275	3.42541e-271	XP_008228180.1 PREDICTED: uncharacterized protein LOC103327617 [Prunus mume]
0	evm.TU.Chr3.591	NUDT15	0.476988	0.24883	0.938796	1.8952e-275	5.61907e-271	BBH00953.1 nudix hydrolase homolog 15 [Prunus dulcis]
0	evm.TU.Chr4.3428	MYB308	0.313974	0.103229	1.6048	3.0178e-275	8.94748e-271	XP_008229231.1 PREDICTED: myb-related protein 308-like [Prunus mume]
0	evm.TU.Chr2.1030	At3g47200	0.259243	0.0961752	1.43057	3.88416e-274	1.15161e-269	XP_021827652.1 UPF0481 protein At3g47200-like [Prunus avium]
0	evm.TU.Chr5.2873	CYP20-1	0.443865	0.230325	0.94645	6.8983e-274	2.04528e-269	XP_008233754.1 PREDICTED: peptidyl-prolyl cis-trans isomerase CYP19-4-like isoform X1 [Prunus mume]
0	evm.TU.Chr3.1355	rplT	0.78278	0.35805	1.12844	1.21938e-273	3.61534e-269	XP_007226592.1 uncharacterized protein LOC18788826 [Prunus persica]
0	evm.TU.Chr1.3399	MtrDRAFT_AC149210g4v1	1.54179	0.818129	0.914204	9.61075e-273	2.84949e-268	XP_008223128.1 PREDICTED: histone H2A [Prunus mume]
0	evm.TU.Chr6.2477	KIN7D	0.220714	0.0804524	1.45597	9.66567e-273	2.86577e-268	VVA30436.1 PREDICTED: kinesin [Prunus dulcis]
0	evm.TU.Chr4.2273	GLCAT14B	0.773231	0.44745	0.789174	2.24972e-272	6.67018e-268	XP_008230710.1 PREDICTED: beta-glucuronosyltransferase GlcAT14B [Prunus mume]
0	evm.TU.Chr8.1257	RPP13L4	0.430953	0.157962	1.44796	1.14481e-271	3.39424e-267	XP_008241727.1 PREDICTED: disease resistance RPP13-like protein 4 [Prunus mume]
0	evm.TU.Chr1.2210	NFYC3	2.29234	1.56496	0.550692	1.39902e-271	4.14795e-267	XP_008246497.1 PREDICTED: nuclear transcription factor Y subunit C-3 [Prunus mume]
0	evm.TU.Chr5.449	ANN3	0.345492	0.131656	1.39188	5.29287e-271	1.56928e-266	XP_008245411.1 PREDICTED: annexin D3-like [Prunus mume]
0	evm.TU.Chr2.3470	PBS1	0.942607	0.53206	0.825066	1.58417e-270	4.69692e-266	XP_008222220.1 PREDICTED: serine/threonine-protein kinase PBS1 [Prunus mume]
0	evm.TU.Chr2.1579	BCAT2	0.417337	0.204502	1.0291	2.1425e-270	6.3523e-266	XP_008220422.1 PREDICTED: branched-chain-amino-acid aminotransferase 3, chloroplastic-like [Prunus mume]
0	evm.TU.Chr5.3365	spast	0.497507	0.274375	0.858567	3.39496e-270	1.00657e-265	XP_008234810.1 PREDICTED: putative cell division cycle ATPase [Prunus mume]
0	evm.TU.Chr1.1581	IPCS1	1.30332	0.784026	0.733221	3.54709e-270	1.05168e-265	XP_008239977.1 PREDICTED: phosphatidylinositol:ceramide inositolphosphotransferase 1 [Prunus mume]
0	evm.TU.Chr4.2909	evm.TU.Chr4.2909	1.45098	0.89775	0.692644	6.06405e-270	1.79793e-265	XP_008229984.1 PREDICTED: uncharacterized protein LOC103329312 [Prunus mume]
0	evm.TU.Chr6.2487	SS2	0.31084	0.105785	1.55504	1.40694e-269	4.17144e-265	XP_008236983.1 PREDICTED: squalene synthase-like [Prunus mume]
0	evm.TU.Chr3.683	evm.TU.Chr3.683	2.47403	1.24857	0.98659	1.52897e-269	4.53323e-265	XP_008225325.1 PREDICTED: uncharacterized protein LOC103324979 [Prunus mume]
0	evm.TU.Chr2.2854	evm.TU.Chr2.2854	0.235137	0.082585	1.50955	1.57262e-269	4.66265e-265	VVA20545.1 PREDICTED: transmembrane [Prunus dulcis]
0	evm.TU.Chr4.1564	SRF6	1.1131	0.640729	0.796791	3.76161e-269	1.11528e-264	XP_008228094.1 PREDICTED: protein STRUBBELIG-RECEPTOR FAMILY 7 [Prunus mume]
0	evm.TU.Chr5.1436	UMK3	1.94454	1.12442	0.79024	1.9505e-268	5.78303e-264	XP_016650149.1 PREDICTED: UMP-CMP kinase 3-like isoform X1 [Prunus mume]
0	evm.TU.Chr3.1866	evm.TU.Chr3.1866	0.434554	0.182329	1.25299	2.92342e-268	8.66766e-264	XP_008226437.1 PREDICTED: general transcriptional corepressor trfA [Prunus mume]
0	evm.TU.Chr2.2348	ALKBH10B	0.434683	0.208822	1.05769	3.22369e-268	9.55793e-264	XP_008220943.1 PREDICTED: uncharacterized protein LOC103320980 [Prunus mume]
0	evm.TU.Chr5.1353	evm.TU.Chr5.1353	1.69834	1.04554	0.699868	6.38878e-268	1.89421e-263	VVA24402.1 PREDICTED: glycine-rich A3 [Prunus dulcis]
0	evm.TU.Chr5.2321	FKGP	0.711733	0.401221	0.82694	1.03899e-267	3.0805e-263	XP_008233171.1 PREDICTED: bifunctional fucokinase/fucose pyrophosphorylase [Prunus mume]
0	evm.TU.Chr8.386	At2g42730	0.35516	0.130438	1.44511	1.24896e-267	3.70306e-263	XP_008242821.1 PREDICTED: F-box/LRR-repeat protein 25-like [Prunus mume]
0	evm.TU.Chr6.1494	FIM2	0.758718	0.461704	0.716594	6.29505e-267	1.86642e-262	XP_008235900.1 PREDICTED: fimbrin-2 [Prunus mume]
0	evm.TU.Chr2.1954	AGPS1	0.50674	0.251139	1.01276	8.38087e-267	2.48484e-262	XP_008220832.1 PREDICTED: glucose-1-phosphate adenylyltransferase large subunit, chloroplastic/amyloplastic isoform X1 [Prunus mume]
0	evm.TU.Chr4.2901	APA1	1.77585	1.14964	0.627325	2.67049e-266	7.91773e-262	XP_008229973.1 PREDICTED: aspartic proteinase A1-like [Prunus mume]
0	evm.TU.Chr2.30	MMT1	0.287733	0.127134	1.17837	1.45054e-265	4.3007e-261	XP_008218630.1 PREDICTED: methionine S-methyltransferase [Prunus mume]
0	evm.TU.Chr1.3357	OEP16	2.05329	1.26946	0.693723	1.78802e-265	5.3013e-261	XP_008223554.1 PREDICTED: outer envelope pore protein 16, chloroplastic [Prunus mume]
0	evm.TU.Chr6.952	evm.TU.Chr6.952	1.64719	1.0185	0.693569	2.75725e-265	8.17497e-261	XP_008234921.1 PREDICTED: BSD domain-containing protein 1 [Prunus mume]
0	evm.TU.Chr5.3136	TPPA	2.11615	1.28284	0.722095	2.79835e-265	8.29682e-261	PQQ04358.1 hypothetical protein Pyn_31271 [Prunus yedoensis var. nudiflora] [Prunus yedoensis]
0	evm.TU.Chr5.3199	EPC1	0.51404	0.25347	1.02007	2.53514e-264	7.51644e-260	XP_008234329.1 PREDICTED: glycosyltransferase family 64 protein C4-like [Prunus mume]
0	evm.TU.Chr6.1291	PSAEB	1.88911	0.963255	0.971719	2.85591e-264	8.46749e-260	XP_008235545.1 PREDICTED: photosystem I reaction center subunit IV B, chloroplastic [Prunus mume]
0	evm.TU.Chr1.1960	At5g49770	0.510049	0.259898	0.97269	3.86177e-264	1.14498e-259	XP_007208371.1 probable leucine-rich repeat receptor-like protein kinase At5g49770 isoform X1 [Prunus persica]
0	evm.TU.Chr2.2475	MYB4	1.62179	0.904955	0.84167	4.7148e-264	1.39789e-259	ALO81021.1 R2R3-MYB transcription factor [Prunus persica]
0	evm.TU.Chr8.1635	ENO2	5.11604	3.48618	0.553379	5.00027e-264	1.48253e-259	XP_008241309.1 PREDICTED: enolase [Prunus mume]
0	evm.TU.Chr7.734	CPI1	0.442739	0.211635	1.06488	7.20135e-264	2.13513e-259	XP_008239448.1 PREDICTED: cycloeucalenol cycloisomerase [Prunus mume]
0	evm.TU.Chr5.1838	DHDPS2	0.541218	0.317916	0.767564	1.64249e-263	4.86982e-259	XP_008232685.1 PREDICTED: 4-hydroxy-tetrahydrodipicolinate synthase, chloroplastic-like [Prunus mume]
0	evm.TU.Chr3.240	PDF2	0.34171	0.141846	1.26845	2.47793e-263	7.34681e-259	PQQ09832.1 homeobox-leucine zipper protein PROTODERMAL FACTOR 2 [Prunus yedoensis var. nudiflora] [Prunus yedoensis]
0	evm.TU.Chr8.7	atpB	0.666279	0.412618	0.691322	6.24688e-263	1.85214e-258	QCE13738.1 F-type H+-transporting ATPase subunit beta [Vigna unguiculata]
0	evm.TU.Chr4.1024	At5g63020	0.402046	0.194363	1.04861	8.00977e-263	2.37482e-258	XP_008243865.1 PREDICTED: probable disease resistance protein At5g63020 [Prunus mume]
0	evm.TU.Chr5.2467	SCPL49	5.72878	3.99459	0.520182	1.26235e-262	3.74274e-258	XP_008233268.1 PREDICTED: serine carboxypeptidase-like [Prunus mume]
0	evm.TU.Chr6.2371	At4g34480	1.13543	0.79007	0.52319	1.27399e-262	3.77724e-258	XP_008236880.1 PREDICTED: glucan endo-1,3-beta-glucosidase 7 [Prunus mume]
0	evm.TU.Chr1.3107	At3g56050	0.30691	0.137688	1.15641	1.77273e-262	5.25598e-258	XP_008221441.1 PREDICTED: probable inactive receptor-like protein kinase At3g56050 [Prunus mume]
0	evm.TU.Chr2.1512	QWRF2	0.666467	0.341802	0.963373	2.26989e-262	6.72999e-258	XP_008220314.1 PREDICTED: QWRF motif-containing protein 2 [Prunus mume]
0	evm.TU.Chr2.4574	GER2	0.952357	0.566291	0.749959	9.88764e-262	2.93159e-257	XP_007222683.1 putative GDP-L-fucose synthase 2 [Prunus persica]
0	evm.TU.Chr6.2430	BZIP44	4.04031	3.07907	0.391971	1.14883e-261	3.40618e-257	XP_008236935.1 PREDICTED: bZIP transcription factor 53-like [Prunus mume]
0	evm.TU.Chr7.595	GT-2	0.556686	0.261761	1.08861	1.70947e-261	5.06842e-257	XP_008239287.1 PREDICTED: trihelix transcription factor GTL1 isoform X1 [Prunus mume]
0	evm.TU.Chr2.3268	KCR1	0.31014	0.0969341	1.67784	6.07247e-260	1.80043e-255	XP_008221963.1 PREDICTED: very-long-chain 3-oxoacyl-CoA reductase 1-like [Prunus mume]
0	evm.TU.Chr3.1966	GLCAT14A	4.21725	2.79398	0.593979	1.71589e-259	5.08745e-255	XP_008226623.1 PREDICTED: beta-glucuronosyltransferase GlcAT14B [Prunus mume]
0	evm.TU.Chr5.3388	At4g23740	0.918565	0.560914	0.711603	1.95141e-259	5.78574e-255	XP_008234793.1 PREDICTED: probable inactive receptor kinase At4g23740 [Prunus mume]
0	evm.TU.Chr7.743	RCOM_1506700	0.66329	0.365126	0.861244	4.62103e-259	1.37009e-254	XP_008239439.1 PREDICTED: probable aspartyl aminopeptidase [Prunus mume]
0	evm.TU.Chr2.301	CINV2	0.365801	0.158869	1.20322	8.85453e-259	2.62528e-254	XP_008218919.1 PREDICTED: probable alkaline/neutral invertase D [Prunus mume]
0	evm.TU.Chr6.1268	ADH2	2.20669	1.4514	0.604438	1.11915e-258	3.31817e-254	XP_008235567.1 PREDICTED: alcohol dehydrogenase class-3 [Prunus mume]
0	evm.TU.Chr2.2580	CSE	0.276013	0.115982	1.25084	4.81224e-258	1.42678e-253	BBG94473.1 alpha/beta-Hydrolases superfamily protein [Prunus dulcis]
0	evm.TU.Chr6.370	ARP1	0.291858	0.142186	1.03748	6.48552e-258	1.92289e-253	XP_008237806.1 PREDICTED: RNA-binding protein 38-like isoform X1 [Prunus mume]
0	evm.TU.Chr8.1938	TBR	1.16954	0.67378	0.795593	3.17432e-257	9.41156e-253	XP_008240911.1 PREDICTED: protein trichome birefringence [Prunus mume]
0	evm.TU.Chr8.1121	evm.TU.Chr8.1121	0.400632	0.176756	1.18052	3.45093e-257	1.02317e-252	XP_008242009.1 PREDICTED: uncharacterized protein LOC103340379 [Prunus mume]
0	evm.TU.Chr1.3369	XBAT31	0.723524	0.394603	0.874637	7.95527e-257	2.35866e-252	XP_008223431.1 PREDICTED: putative E3 ubiquitin-protein ligase XBAT31 [Prunus mume]
0	evm.TU.Chr3.726	BEH4	3.68592	2.37862	0.6319	1.0071e-256	2.98595e-252	XP_007211637.1 BES1/BZR1 homolog protein 4 isoform X1 [Prunus persica]
0	evm.TU.Chr2.4473	ARF1	1.02024	0.624145	0.708948	1.7097e-256	5.06907e-252	XP_021661109.1 ADP-ribosylation factor 1-like isoform X1 [Hevea brasiliensis]
0	evm.TU.Chr5.1441	SGPP	0.672517	0.343222	0.970427	2.11917e-256	6.28314e-252	XP_008232293.1 PREDICTED: haloacid dehalogenase-like hydrolase domain-containing protein Sgpp [Prunus mume]
0	evm.TU.Chr4.2804	RGTB2	0.278416	0.113995	1.28828	2.54238e-256	7.53791e-252	XP_008230121.1 PREDICTED: geranylgeranyl transferase type-2 subunit beta-like [Prunus mume]
0	evm.TU.Chr8.857	evm.TU.Chr8.857	0.507155	0.220699	1.20035	3.94887e-256	1.1708e-251	XP_008242203.1 PREDICTED: uncharacterized protein LOC103340557 [Prunus mume]
0	evm.TU.Chr6.583	DOF3.5	0.352321	0.192822	0.869619	4.68629e-255	1.38944e-250	XP_008237631.1 PREDICTED: dof zinc finger protein DOF3.5 [Prunus mume]
0	evm.TU.Chr1.3859	evm.TU.Chr1.3859	0.265766	0.0985286	1.43154	5.13862e-255	1.52355e-250	XP_008227203.1 PREDICTED: uncharacterized protein LOC103326739 [Prunus mume]
0	evm.TU.Chr3.1461	JUB1	0.289402	0.120964	1.2585	6.72982e-254	1.99532e-249	KAF2309271.1 hypothetical protein GH714_001447 [Hevea brasiliensis]
0	evm.TU.Chr2.614	PHI-1	8.39891	4.57302	0.877055	1.21187e-253	3.59308e-249	XP_008219325.1 PREDICTED: protein EXORDIUM-like [Prunus mume]
0	evm.TU.Chr5.2808	evm.TU.Chr5.2808	27.361	18.7425	0.545807	1.86588e-253	5.53215e-249	XP_008233687.2 PREDICTED: LOW QUALITY PROTEIN: annexin A7-like [Prunus mume]
0	evm.TU.Chr2.742	evm.TU.Chr2.742	3.1149	1.93763	0.684891	1.94947e-253	5.77998e-249	PQM41495.1 hypothetical protein Pyn_20646 [Prunus yedoensis var. nudiflora] [Prunus yedoensis]
0	evm.TU.Chr2.2604	evm.TU.Chr2.2604	1.89508	1.1979	0.661751	2.48964e-253	7.38154e-249	XP_008243212.1 PREDICTED: uncharacterized protein LOC103341466 isoform X1 [Prunus mume]
0	evm.TU.Chr8.453	GLCAT14B	0.483631	0.231131	1.06519	2.85949e-253	8.4781e-249	XP_008242763.1 PREDICTED: beta-glucuronosyltransferase GlcAT14B-like [Prunus mume]
0	evm.TU.Chr4.2257	IP5P4	0.500314	0.199234	1.32837	2.91333e-253	8.63772e-249	XP_008230693.1 PREDICTED: type I inositol polyphosphate 5-phosphatase 4-like [Prunus mume]
0	evm.TU.Chr3.109	CDS1	0.600135	0.318591	0.91358	7.3234e-253	2.17131e-248	XP_008227491.1 PREDICTED: phosphatidate cytidylyltransferase 1-like [Prunus mume]
0	evm.TU.Chr3.1141	yqjG	0.384321	0.200698	0.937282	7.62866e-253	2.26182e-248	XP_008225822.1 PREDICTED: glutathionyl-hydroquinone reductase YqjG-like [Prunus mume]
0	evm.TU.Chr2.2050	HVA22I	0.389637	0.187879	1.05233	2.58676e-252	7.6695e-248	XP_008221279.1 PREDICTED: putative HVA22-like protein g [Prunus mume]
0	evm.TU.Chr2.3572	CYP51G1	0.322804	0.154207	1.06579	5.01801e-252	1.48779e-247	XP_008222262.1 PREDICTED: sterol 14-demethylase [Prunus mume]
0	evm.TU.Chr5.2334	CYB5	1.25475	0.812104	0.627666	1.08846e-251	3.22717e-247	VVA25524.1 PREDICTED: cytochrome [Prunus dulcis]
0	evm.TU.Chr8.1890	ANT1	1.36036	0.881356	0.626193	1.34833e-251	3.99766e-247	XP_008241128.1 PREDICTED: amino acid transporter ANT1 [Prunus mume]
0	evm.TU.Chr1.2186	LACS7	0.256509	0.11396	1.17048	4.47764e-251	1.32758e-246	XP_016650993.1 PREDICTED: long chain acyl-CoA synthetase 6, peroxisomal isoform X2 [Prunus mume]
0	evm.TU.Chr5.3293	KIN10C	0.25228	0.0968443	1.38129	4.56228e-251	1.35267e-246	XP_008234213.1 PREDICTED: kinesin-1-like protein PSS1 [Prunus mume]
0	evm.TU.Chr7.943	At5g62930	0.945059	0.570005	0.72943	2.6468e-250	7.84749e-246	XP_008239774.1 PREDICTED: GDSL esterase/lipase At5g62930 [Prunus mume]
0	evm.TU.Chr1.1308	IQD1	1.69978	1.07793	0.657088	3.59443e-250	1.06571e-245	XP_007205131.1 protein IQ-DOMAIN 1 [Prunus persica]
0	evm.TU.Chr8.2519	At2g26850	1.3831	0.722134	0.937567	8.55609e-250	2.5368e-245	VVA37551.1 Hypothetical predicted protein [Prunus dulcis]
0	evm.TU.Chr8.813	evm.TU.Chr8.813	0.389517	0.202029	0.947127	1.11384e-249	3.30244e-245	XP_008242374.1 PREDICTED: uncharacterized protein LOC103340706 [Prunus mume]
0	evm.TU.Chr6.785	PME40	0.654948	0.388054	0.755121	1.17638e-249	3.48785e-245	XP_008235121.1 PREDICTED: pectinesterase-like [Prunus mume]
0	evm.TU.Chr7.1059	AHA11	1.29239	0.81051	0.673142	2.75923e-249	8.18085e-245	BBH03898.1 H(+)-ATPase 11 [Prunus dulcis]
0	evm.TU.Chr3.2142	THI1	1.13438	0.669726	0.760262	2.83511e-249	8.40583e-245	XP_008244366.1 PREDICTED: thiamine thiazole synthase, chloroplastic [Prunus mume]
0	evm.TU.Chr6.1692	STY46	0.498045	0.303611	0.714053	5.60968e-249	1.66321e-244	XP_008236077.1 PREDICTED: serine/threonine-protein kinase STY46 [Prunus mume]
0	evm.TU.Chr1.2772	gra-orf26	1.24915	0.770132	0.697772	6.5828e-249	1.95173e-244	XP_008243595.1 PREDICTED: uncharacterized protein LOC103341817 [Prunus mume]
0	evm.TU.Chr3.1767	evm.TU.Chr3.1767	0.340724	0.162785	1.06563	1.92756e-248	5.71503e-244	XP_008226541.1 PREDICTED: peptide-N4-(N-acetyl-beta-glucosaminyl)asparagine amidase A [Prunus mume]
0	evm.TU.Chr2.3394	At2g22425	0.821411	0.478892	0.778404	1.97067e-248	5.84285e-244	ONI30047.1 hypothetical protein PRUPE_1G228300 [Prunus persica]
0	evm.TU.Chr7.1040	BHLH094	3.90338	2.57314	0.601198	6.61458e-248	1.96116e-243	XP_008239676.1 PREDICTED: transcription factor bHLH79 [Prunus mume]
0	evm.TU.Chr6.766	CLPP5	0.544954	0.300777	0.857437	1.60941e-247	4.77173e-243	XP_008235142.1 PREDICTED: ATP-dependent Clp protease proteolytic subunit 5, chloroplastic [Prunus mume]
0	evm.TU.Chr8.2211	evm.TU.Chr8.2211	0.420846	0.148961	1.49836	2.73391e-247	8.10576e-243	XP_008222101.1 PREDICTED: uncharacterized protein LOC103322025 [Prunus mume]
0	evm.TU.Chr4.2108	STY13	0.783324	0.45003	0.799587	3.91132e-247	1.15967e-242	XP_008230523.1 PREDICTED: serine/threonine-protein kinase HT1-like [Prunus mume]
0	evm.TU.Chr6.2076	evm.TU.Chr6.2076	6.46588	4.05365	0.673625	4.1536e-247	1.2315e-242	XP_008236567.1 PREDICTED: protein SRC2 homolog [Prunus mume]
0	evm.TU.Chr6.1430	evm.TU.Chr6.1430	1.50674	0.905036	0.735386	7.23914e-247	2.14633e-242	XP_020426046.1 glutamic acid-rich protein [Prunus persica]
0	evm.TU.Chr2.2927	CYP23	1.39638	0.824552	0.760005	8.20301e-247	2.43211e-242	XP_008221649.1 PREDICTED: peptidyl-prolyl cis-trans isomerase CYP23 [Prunus mume]
0	evm.TU.Chr6.423	evm.TU.Chr6.423	6.78209	4.6035	0.559	1.26104e-246	3.73884e-242	XP_008237752.1 PREDICTED: uncharacterized protein LOC103336484 [Prunus mume]
0	evm.TU.Chr5.1931	HDG1	1.61983	1.06873	0.599953	2.16082e-246	6.40662e-242	XP_008232741.1 PREDICTED: homeobox-leucine zipper protein ANTHOCYANINLESS 2 isoform X1 [Prunus mume]
0	evm.TU.Chr1.1019	At5g65660	0.597245	0.267435	1.15914	2.36073e-246	6.99932e-242	XP_007207486.1 uncharacterized protein At5g65660 [Prunus persica]
0	evm.TU.Chr7.1507	GC2	0.511264	0.263744	0.954931	4.64743e-246	1.37792e-241	XP_008240160.1 PREDICTED: golgin candidate 2 [Prunus mume]
0	evm.TU.Chr1.2912	pno1	0.441187	0.218952	1.01077	8.05587e-246	2.38849e-241	XP_008218975.1 PREDICTED: RNA-binding protein pno1-like [Prunus mume]
0	evm.TU.Chr7.1778	CYP707A2	0.623751	0.231873	1.42763	1.53481e-245	4.55057e-241	XP_007210577.1 abscisic acid 8'-hydroxylase 1 [Prunus persica]
0	evm.TU.Chr4.869	WRKY40	1.68874	1.13124	0.578048	5.19386e-245	1.53993e-240	XP_008228795.1 PREDICTED: probable WRKY transcription factor 40 [Prunus mume]
0	evm.TU.Chr4.1253	SEC13B	0.623545	0.368359	0.759381	1.07429e-244	3.18515e-240	XP_016649526.1 PREDICTED: protein transport protein SEC13 homolog B-like [Prunus mume]
0	evm.TU.Chr6.1619	evm.TU.Chr6.1619	0.48384	0.258997	0.901597	1.81979e-244	5.39549e-240	XP_008235950.1 PREDICTED: sorcin-like [Prunus mume]
0	evm.TU.Chr6.1090	GAUT6	0.456665	0.2472	0.885454	2.65738e-244	7.87887e-240	XP_008235321.1 PREDICTED: probable galacturonosyltransferase 6 [Prunus mume]
0	evm.TU.Chr1.2922	CML21	0.244846	0.0913462	1.42246	4.78086e-243	1.41748e-238	BBH04461.1 Calcium-binding EF-hand family protein [Prunus dulcis]
0	evm.TU.Chr2.605	TFT6	0.542349	0.330719	0.713616	2.09146e-242	6.20096e-238	XP_008219335.1 PREDICTED: 14-3-3-like protein [Prunus mume]
0	evm.TU.Chr1.1267	ADK2	1.10719	0.684407	0.693974	1.07768e-241	3.19521e-237	XP_008243957.1 PREDICTED: adenosine kinase 2 [Prunus mume]
0	evm.TU.Chr5.450	ANN4	0.31151	0.0861554	1.85426	1.50681e-241	4.46754e-237	XP_008245412.1 PREDICTED: annexin D4 [Prunus mume]
0	evm.TU.Chr2.4052	NPGR2	0.365921	0.171225	1.09564	1.70396e-241	5.05207e-237	XP_008224139.1 PREDICTED: uncharacterized protein LOC103323897 [Prunus mume]
0	evm.TU.Chr2.1093	nahG	0.336658	0.150902	1.15767	3.48252e-241	1.03253e-236	XP_008219883.1 PREDICTED: 6-hydroxynicotinate 3-monooxygenase [Prunus mume]
0	evm.TU.Chr3.275	PSBQ	3.76554	2.69932	0.48026	5.39762e-241	1.60034e-236	XP_008224877.1 PREDICTED: oxygen-evolving enhancer protein 3, chloroplastic [Prunus mume]
0	evm.TU.Chr7.2167	DRT101	0.229598	0.0880193	1.38322	6.84585e-241	2.02973e-236	XP_016649503.1 PREDICTED: phosphoacetylglucosamine mutase isoform X1 [Prunus mume]
0	evm.TU.Chr5.892	evm.TU.Chr5.892	0.672059	0.384835	0.80435	7.23754e-241	2.14586e-236	XP_008231842.1 PREDICTED: uncharacterized protein YnbD-like [Prunus mume]
0	evm.TU.Chr7.1745	sel	0.349534	0.168463	1.053	9.13332e-241	2.70794e-236	XP_008237962.1 PREDICTED: protein canopy-1 [Prunus mume]
0	evm.TU.Chr5.493	lacZ	0.699739	0.394818	0.825629	9.66945e-240	2.8669e-235	XP_008231664.1 PREDICTED: beta-galactosidase-like [Prunus mume]
0	evm.TU.Chr5.1500	RPL37A	0.848805	0.514221	0.723045	1.49774e-239	4.44065e-235	XP_025980057.1 uncharacterized protein LOC100499850 isoform X1 [Glycine max]
0	evm.TU.Chr1.1447	ACT1	0.231465	0.0950116	1.28462	4.53655e-239	1.34504e-234	PQQ06854.1 actin [Prunus yedoensis var. nudiflora] [Prunus yedoensis]
0	evm.TU.Chr8.881	OFUT35	1.3791	0.809737	0.768197	3.60257e-238	1.06813e-233	VVA10239.1 PREDICTED: At1g04910 [Prunus dulcis]
0	evm.TU.Chr2.4790	SAR1A	1.05185	0.657661	0.677511	4.64554e-238	1.37736e-233	RXH80162.1 hypothetical protein DVH24_041309 [Malus domestica]
0	evm.TU.Chr8.1362	evm.TU.Chr8.1362	0.510008	0.282383	0.852869	4.98152e-238	1.47697e-233	XP_008241629.1 PREDICTED: multidrug resistance protein 2 [Prunus mume]
0	evm.TU.Chr4.3288	ARPC1B	0.431141	0.21959	0.973349	1.23854e-237	3.67213e-233	XP_008229387.1 PREDICTED: actin-related protein 2/3 complex subunit 1B [Prunus mume]
0	evm.TU.Chr2.5722	At2g31390	3.30398	2.00278	0.722198	2.7547e-237	8.1674e-233	XP_008222483.1 PREDICTED: probable fructokinase-4 [Prunus mume]
0	evm.TU.Chr2.603	COX6B-1	1.34933	0.866512	0.638956	4.85607e-237	1.43978e-232	XP_008219336.1 PREDICTED: cytochrome c oxidase subunit 6b-1 [Prunus mume]
0	evm.TU.Chr7.590	CAD1	0.347159	0.159716	1.12008	7.42751e-237	2.20218e-232	XP_008239280.1 PREDICTED: probable cinnamyl alcohol dehydrogenase 1 [Prunus mume]
0	evm.TU.Chr7.669	PAT07	0.606411	0.371227	0.707996	1.7547e-236	5.20252e-232	XP_008239524.1 PREDICTED: probable protein S-acyltransferase 7 isoform X1 [Prunus mume]
0	evm.TU.Chr5.2611	TBC1D9B	0.333793	0.164242	1.02313	1.97964e-235	5.86944e-231	XP_008233393.1 PREDICTED: TBC1 domain family member 8B [Prunus mume]
0	evm.TU.Chr8.266	RPS12	0.90764	0.550406	0.721625	3.52863e-235	1.0462e-230	PQM35642.1 40S ribosomal protein S12-like [Prunus yedoensis var. nudiflora] [Prunus yedoensis]
0	evm.TU.Chr2.2912	At1g26850	0.487952	0.226117	1.10967	3.8908e-235	1.15358e-230	XP_008221626.1 PREDICTED: probable methyltransferase PMT2 [Prunus mume]
0	evm.TU.Chr6.444	SPAC664.12c	2.85847	1.85154	0.626513	6.45044e-235	1.91249e-230	XP_007201448.1 succinate dehydrogenase assembly factor 1, mitochondrial [Prunus persica]
0	evm.TU.Chr6.1072	D27	0.327183	0.0952317	1.78058	1.32141e-234	3.91786e-230	XP_008235341.2 PREDICTED: beta-carotene isomerase D27, chloroplastic [Prunus mume]
0	evm.TU.Chr2.3093	POT6	0.256173	0.0853323	1.58595	2.45759e-234	7.28651e-230	XP_008221779.1 PREDICTED: potassium transporter 6 [Prunus mume]
0	evm.TU.Chr3.1046	trc	1.18615	0.781517	0.601934	3.09827e-234	9.18606e-230	XP_008225686.1 PREDICTED: serine/threonine-protein kinase tricorner [Prunus mume]
0	evm.TU.Chr5.2730	ACT1	1.16484	0.701916	0.730759	1.02924e-233	3.05159e-229	XP_007218136.1 actin-1 [Prunus persica]
0	evm.TU.Chr3.674	ASK7	2.91922	2.02416	0.528259	1.93124e-233	5.72594e-229	XP_008225315.1 PREDICTED: shaggy-related protein kinase eta [Prunus mume]
0	evm.TU.Chr2.1455	At4g07390	1.27054	0.781857	0.700463	5.38132e-233	1.59551e-228	XP_008220269.1 PREDICTED: mannose-P-dolichol utilization defect 1 protein homolog 2 [Prunus mume]
0	evm.TU.Chr7.68	TCP9	1.18952	0.728416	0.707541	2.15971e-232	6.40332e-228	XP_007211057.1 transcription factor TCP9 [Prunus persica]
0	evm.TU.Chr6.358	evm.TU.Chr6.358	1.37426	0.875885	0.649837	2.73314e-232	8.10347e-228	XP_008232531.1 PREDICTED: uncharacterized protein LOC103331666 [Prunus mume]
0	evm.TU.Chr4.1476	LOX3.1	4.35885	3.04359	0.518177	1.23569e-231	3.66369e-227	XP_008228181.1 PREDICTED: linoleate 13S-lipoxygenase 3-1, chloroplastic-like [Prunus mume]
0	evm.TU.Chr2.613	PHI-1	4.81865	2.86897	0.748096	1.24019e-231	3.67703e-227	XP_008219326.1 PREDICTED: protein EXORDIUM-like [Prunus mume]
0	evm.TU.Chr7.2173	MAMYB	0.304633	0.134081	1.18396	2.33821e-231	6.93255e-227	XP_008229529.1 PREDICTED: dnaJ homolog subfamily C member 2 [Prunus mume]
0	evm.TU.Chr2.2507	DTX14	0.315854	0.149448	1.07961	3.69562e-231	1.09572e-226	XP_008243313.1 PREDICTED: protein DETOXIFICATION 14-like [Prunus mume]
0	evm.TU.Chr5.3101	At5g61540	0.436306	0.249913	0.803913	4.1726e-231	1.23714e-226	XP_008234430.1 PREDICTED: probable isoaspartyl peptidase/L-asparaginase 3 isoform X1 [Prunus mume]
0	evm.TU.Chr6.2202	RBP47B	0.932896	0.572147	0.705331	1.0433e-230	3.09329e-226	XP_008236617.1 PREDICTED: polyadenylate-binding protein RBP47-like isoform X1 [Prunus mume]
0	evm.TU.Chr4.2092	RGLG2	0.339217	0.181253	0.904203	1.73766e-230	5.15197e-226	OMO59340.1 von Willebrand factor, type A [Corchorus capsularis]
0	evm.TU.Chr2.1330	evm.TU.Chr2.1330	0.267747	0.12073	1.14909	2.40058e-230	7.11748e-226	XP_008220129.1 PREDICTED: early nodulin-93-like [Prunus mume]
0	evm.TU.Chr2.1508	evm.TU.Chr2.1508	0.393176	0.189815	1.05058	3.28674e-230	9.74487e-226	XP_008220306.1 PREDICTED: acyl-CoA-binding domain-containing protein 3-like [Prunus mume]
0	evm.TU.Chr1.854	PCMP-H24	0.314582	0.165862	0.923456	7.75897e-230	2.30046e-225	XP_008235092.1 PREDICTED: pentatricopeptide repeat-containing protein At4g02750-like [Prunus mume]
0	evm.TU.Chr8.1976	evm.TU.Chr8.1976	1.32673	0.776748	0.772352	1.04921e-229	3.1108e-225	XP_007202007.2 uncharacterized protein LOC18769143 [Prunus persica]
0	evm.TU.Chr3.814	evm.TU.Chr3.814	4.20359	2.7741	0.599599	1.0607e-229	3.14485e-225	ONI10947.1 hypothetical protein PRUPE_4G077900 [Prunus persica]
0	evm.TU.Chr2.1586	EPSIN1	0.694727	0.40442	0.780592	1.00086e-228	2.96744e-224	VVA11854.1 PREDICTED: clathrin [Prunus dulcis]
0	evm.TU.Chr6.794	evm.TU.Chr6.794	4.23804	3.04368	0.477581	1.06715e-228	3.164e-224	XP_008235110.1 PREDICTED: uncharacterized protein At5g01610-like [Prunus mume]
0	evm.TU.Chr8.277	evm.TU.Chr8.277	1.64487	1.08233	0.603838	1.34614e-228	3.99117e-224	XP_008242949.1 PREDICTED: uncharacterized protein LOC103341238 [Prunus mume]
0	evm.TU.Chr8.272	evm.TU.Chr8.272	0.231718	0.0927021	1.32169	1.78926e-228	5.30496e-224	XP_008242954.1 PREDICTED: uncharacterized protein LOC103341243 isoform X1 [Prunus mume]
0	evm.TU.Chr6.1675	CAO	0.364062	0.1607	1.17982	3.27813e-228	9.71933e-224	VVA29999.1 PREDICTED: ankyrin [Prunus dulcis]
0	evm.TU.Chr5.560	PATROL1	0.468156	0.270209	0.792915	3.93435e-228	1.1665e-223	XP_008231635.1 PREDICTED: uncharacterized protein LOC103330800 [Prunus mume]
0	evm.TU.Chr7.220	PIP1-2	0.897513	0.621259	0.530739	8.03582e-228	2.38254e-223	XP_008238916.1 PREDICTED: aquaporin PIP1-2 [Prunus mume]
0	evm.TU.Chr7.1722	OST1A	0.490544	0.279488	0.811595	1.83988e-227	5.45506e-223	XP_008237940.1 PREDICTED: dolichyl-diphosphooligosaccharide--protein glycosyltransferase subunit 1A [Prunus mume]
0	evm.TU.Chr2.3714	EF1A	18.6571	14.0446	0.409705	2.70609e-227	8.02327e-223	XP_007222129.1 elongation factor 1-alpha [Prunus persica]
0	evm.TU.Chr1.1942	evm.TU.Chr1.1942	1.52923	0.933962	0.711373	5.54534e-227	1.64414e-222	XP_008244315.1 PREDICTED: uncharacterized protein LOC103342465 [Prunus mume]
0	evm.TU.Chr7.1194	XXT5	1.53116	0.980369	0.643232	5.86931e-227	1.74019e-222	XP_008239899.1 PREDICTED: probable xyloglucan 6-xylosyltransferase 5 [Prunus mume]
0	evm.TU.Chr4.208	PLT4	0.35801	0.178646	1.0029	9.82023e-227	2.9116e-222	XP_008229167.1 PREDICTED: probable polyol transporter 4 [Prunus mume]
0	evm.TU.Chr2.1138	DNAJB4	0.543415	0.312746	0.797063	1.5455e-226	4.58226e-222	XP_008219853.1 PREDICTED: dnaJ homolog subfamily B member 1 [Prunus mume]
0	evm.TU.Chr6.804	RPL22B	1.89756	1.33423	0.508139	2.38576e-226	7.07355e-222	XP_007201898.1 60S ribosomal protein L22-2 [Prunus persica]
0	evm.TU.Chr6.3037	At4g09580	0.688967	0.41371	0.735815	4.68935e-226	1.39035e-221	XP_021834470.1 uncharacterized membrane protein At4g09580-like [Prunus avium]
0	evm.TU.Chr5.2188	GC3	0.578151	0.315519	0.873718	5.6615e-226	1.67858e-221	XP_008233030.1 PREDICTED: golgin candidate 4 [Prunus mume]
0	evm.TU.Chr6.1376	MYOB5	0.924702	0.609633	0.601047	1.71659e-225	5.08952e-221	XP_008235475.1 PREDICTED: uncharacterized protein LOC103334308 isoform X1 [Prunus mume]
0	evm.TU.Chr6.2276	XLG1	0.617595	0.427807	0.529702	5.7244e-225	1.69723e-220	XP_008236720.1 PREDICTED: extra-large guanine nucleotide-binding protein 1-like [Prunus mume]
0	evm.TU.Chr4.2218	evm.TU.Chr4.2218	0.491353	0.27584	0.83293	9.44453e-225	2.80021e-220	XP_008230648.1 PREDICTED: uncharacterized protein LOC103329899 [Prunus mume]
0	evm.TU.Chr8.798	evm.TU.Chr8.798	0.559568	0.332374	0.751505	1.06024e-224	3.1435e-220	XP_008242358.1 PREDICTED: uncharacterized protein LOC103340695 isoform X1 [Prunus mume]
0	evm.TU.Chr8.174	evm.TU.Chr8.174	8.96759	6.81358	0.396306	1.12935e-224	3.34841e-220	XP_008243088.1 PREDICTED: uncharacterized protein LOC103341353 [Prunus mume]
0	evm.TU.Chr2.1773	CYP57	0.365893	0.184416	0.98846	1.2383e-224	3.67143e-220	XP_008220510.1 PREDICTED: peptidyl-prolyl cis-trans isomerase CYP57 [Prunus mume]
0	evm.TU.Chr1.1244	At5g52970	0.543809	0.296689	0.874151	1.37516e-224	4.07721e-220	XP_008243991.1 PREDICTED: thylakoid lumenal 15.0 kDa protein 2, chloroplastic-like [Prunus mume]
0	evm.TU.scaffold25.22	evm.TU.scaffold25.22	1.06388	0.683913	0.63745	1.53605e-224	4.55424e-220	XP_008231062.1 PREDICTED: uncharacterized protein LOC103330290 [Prunus mume]
0	evm.TU.Chr2.1569	SQE1	0.669014	0.362848	0.882673	4.44164e-224	1.3169e-219	XP_007222334.1 squalene monooxygenase [Prunus persica]
0	evm.TU.Chr8.1457	MAPKKK5	0.659074	0.374514	0.815421	7.36611e-224	2.18398e-219	XP_008241534.1 PREDICTED: mitogen-activated protein kinase kinase kinase YODA [Prunus mume]
0	evm.TU.Chr8.744	evm.TU.Chr8.744	0.32302	0.149564	1.11086	3.10048e-223	9.19262e-219	XP_021807056.1 uncharacterized protein LOC110750970 [Prunus avium]
0	evm.TU.Chr8.188	At5g02620	0.381744	0.233334	0.710207	3.6166e-223	1.07229e-218	XP_008243064.1 PREDICTED: ankyrin repeat-containing protein At5g02620-like [Prunus mume]
0	evm.TU.Chr4.217	Yif1b	1.36614	0.890157	0.617969	1.22932e-222	3.64482e-218	XP_008229180.1 PREDICTED: protein YIF1B-like [Prunus mume]
0	evm.TU.Chr6.731	ERDJ3B	0.72783	0.417527	0.801731	1.95711e-222	5.80262e-218	XP_008235186.1 PREDICTED: dnaJ protein ERDJ3B [Prunus mume]
0	evm.TU.Chr4.2605	GAUT9	1.28381	0.81579	0.654163	3.14344e-222	9.31998e-218	XP_008230332.1 PREDICTED: probable galacturonosyltransferase 9 [Prunus mume]
0	evm.TU.Chr6.382	ATL7	0.321896	0.163283	0.97922	3.74388e-222	1.11002e-217	XP_008237824.1 PREDICTED: RING-H2 finger protein ATL7 [Prunus mume]
0	evm.TU.Chr1.3546	TEFS1	0.386157	0.203137	0.926736	8.47448e-222	2.5126e-217	XP_008224492.1 PREDICTED: elongation factor 1-alpha [Prunus mume]
0	evm.TU.Chr8.1640	ROS1	1.84323	1.13223	0.703073	1.37932e-221	4.08953e-217	XP_008241296.1 PREDICTED: protein ROS1 [Prunus mume]
0	evm.TU.Chr1.1231	SCE1	0.467921	0.24327	0.943705	1.51917e-221	4.50419e-217	XP_007206053.1 SUMO-conjugating enzyme SCE1 [Prunus persica]
0	evm.TU.Chr2.354	MYB330	1.01731	0.579411	0.812107	1.5854e-221	4.70055e-217	XP_021801177.1 transcription repressor MYB6-like [Prunus avium]
0	evm.TU.Chr2.4385	MOR1	0.820401	0.516765	0.666821	6.2861e-221	1.86377e-216	XP_008223766.1 PREDICTED: protein MOR1 [Prunus mume]
0	evm.TU.Chr2.1382	evm.TU.Chr2.1382	0.500845	0.257792	0.958158	7.82168e-221	2.31905e-216	XP_008220205.1 PREDICTED: LOW QUALITY PROTEIN: uncharacterized protein LOC103320318 [Prunus mume]
0	evm.TU.Chr5.489	NPF5.4	0.254784	0.0949663	1.42379	1.06619e-220	3.16115e-216	XP_008246054.1 PREDICTED: protein NRT1/ PTR FAMILY 5.4-like [Prunus mume]
0	evm.TU.Chr2.2167	DWA2	0.529078	0.30673	0.786512	1.47333e-220	4.36828e-216	XP_008221151.1 PREDICTED: WD repeat-containing protein DWA2 [Prunus mume]
0	evm.TU.Chr5.2174	WRKY22	2.20473	1.16343	0.922214	1.59386e-220	4.72563e-216	XP_008232978.1 PREDICTED: WRKY transcription factor 22 [Prunus mume]
0	evm.TU.Chr8.2032	ADPG1	0.626561	0.38009	0.721114	2.58976e-220	7.67838e-216	XP_008240830.1 PREDICTED: polygalacturonase ADPG1 [Prunus mume]
0	evm.TU.Chr8.582	evm.TU.Chr8.582	1.27746	0.805887	0.664635	8.64886e-220	2.5643e-215	XP_008242618.1 PREDICTED: uncharacterized protein LOC103340927 [Prunus mume]
0	evm.TU.Chr7.2475	evm.TU.Chr7.2475	0.322588	0.153259	1.07372	1.19821e-219	3.55257e-215	XP_008238554.1 PREDICTED: uncharacterized protein LOC103337181 [Prunus mume]
0	evm.TU.Chr8.1810	NHL10	1.12967	0.723793	0.642253	1.84097e-219	5.45829e-215	XP_008243455.1 PREDICTED: uncharacterized protein At1g08160-like [Prunus mume]
0	evm.TU.Chr8.1589	COMT	0.508335	0.248762	1.03101	7.22571e-219	2.14235e-214	XP_008241354.1 PREDICTED: caffeic acid 3-O-methyltransferase [Prunus mume]
0	evm.TU.Chr7.786	At5g63260	0.386522	0.198758	0.95954	1.28532e-218	3.81086e-214	VVA25819.1 PREDICTED: zinc finger [Prunus dulcis]
0	evm.TU.Chr7.1931	XLG3	0.974359	0.591673	0.719654	1.88948e-218	5.60213e-214	XP_008238143.1 PREDICTED: extra-large guanine nucleotide-binding protein 3 [Prunus mume]
0	evm.TU.Chr2.1240	GLB3	0.484577	0.314721	0.622655	2.60267e-218	7.71667e-214	XP_008219999.1 PREDICTED: two-on-two hemoglobin-3 [Prunus mume]
0	evm.TU.Chr6.1864	evm.TU.Chr6.1864	1.06864	0.681711	0.648549	4.70274e-218	1.39432e-213	XP_008236230.1 PREDICTED: uncharacterized protein DDB_G0283697 [Prunus mume]
0	evm.TU.Chr8.1163	MLO4	0.269303	0.106955	1.33223	6.05958e-218	1.79661e-213	RDX88286.1 26S proteasome non-ATPase regulatory subunit 4-like protein, partial [Mucuna pruriens]
0	evm.TU.Chr5.786	S6PDH	0.825793	0.517655	0.67379	2.41136e-217	7.14946e-213	XP_008231904.1 PREDICTED: NADP-dependent D-sorbitol-6-phosphate dehydrogenase-like [Prunus mume]
0	evm.TU.Chr8.384	At5g35200	3.23615	2.25321	0.522299	3.93912e-217	1.16791e-212	XP_007201932.1 putative clathrin assembly protein At5g35200 [Prunus persica]
0	evm.TU.Chr2.1638	TMN8	2.95652	2.07125	0.513397	4.36127e-217	1.29307e-212	BBG94996.1 Endomembrane protein 70 protein family, partial [Prunus dulcis]
0	evm.TU.Chr5.3180	TBL18	0.566454	0.329474	0.781795	6.35376e-217	1.88383e-212	XP_008234351.1 PREDICTED: protein YLS7 [Prunus mume]
0	evm.TU.scaffold29.5	2023-10-04	0.308125	0.144936	1.0881	1.06447e-216	3.15605e-212	XP_007211414.1 organic cation/carnitine transporter 4 [Prunus persica]
0	evm.TU.Chr2.4013	STK38	0.94865	0.614938	0.625434	1.12573e-216	3.33769e-212	XP_008224342.1 PREDICTED: serine/threonine-protein kinase tricorner-like [Prunus mume]
0	evm.TU.Chr2.1214	UTR7	0.252874	0.113691	1.1533	2.54105e-216	7.53395e-212	XP_008219958.1 PREDICTED: putative UDP-sugar transporter DDB_G0278631 [Prunus mume]
0	evm.TU.Chr1.3378	evm.TU.Chr1.3378	0.285793	0.15314	0.900115	3.35742e-216	9.95442e-212	XP_008223338.1 PREDICTED: uncharacterized protein LOC103323148 isoform X1 [Prunus mume]
0	evm.TU.Chr3.644	RD21A	0.49587	0.290132	0.773253	3.86873e-216	1.14704e-211	XP_008225294.1 PREDICTED: cysteine proteinase COT44-like [Prunus mume]
0	evm.TU.Chr5.130	evm.TU.Chr5.130	1.38832	0.855207	0.698992	5.73426e-216	1.70015e-211	XP_008231390.1 PREDICTED: uncharacterized protein LOC103330573 [Prunus mume]
0	evm.TU.Chr8.740	evm.TU.Chr8.740	3.83179	2.69549	0.50747	8.52182e-216	2.52663e-211	XP_008242432.1 PREDICTED: uncharacterized protein LOC103340766 [Prunus mume]
0	evm.TU.Chr3.2619	evm.TU.Chr3.2619	0.538654	0.329876	0.707436	9.93868e-216	2.94672e-211	XP_007212194.1 uncharacterized protein LOC18778517 [Prunus persica]
0	evm.TU.Chr2.1006	WDL5	0.404782	0.244214	0.728998	1.40975e-215	4.17977e-211	XP_008219499.1 PREDICTED: protein WVD2-like 5 isoform X2 [Prunus mume]
0	evm.TU.Chr2.4910	KIN13A	1.04681	0.682771	0.616524	3.34445e-215	9.91596e-211	XP_008223194.1 PREDICTED: kinesin-13A [Prunus mume]
0	evm.TU.Chr2.3761	evm.TU.Chr2.3761	0.511062	0.266126	0.941387	4.24128e-215	1.2575e-210	VVA20921.1 PREDICTED: unknown [Prunus dulcis]
0	evm.TU.Chr2.3276	NOI4	0.518478	0.223848	1.21176	6.59097e-215	1.95416e-210	XP_021818526.1 RPM1-interacting protein 4-like isoform X2 [Prunus avium]
0	evm.TU.Chr6.1517	tstF	0.395626	0.210847	0.907941	1.31993e-214	3.91346e-210	XP_008235875.1 PREDICTED: uncharacterized protein LOC103334677 [Prunus mume]
0	evm.TU.Chr1.1481	At2g37660	6.04476	3.92402	0.623354	7.20602e-214	2.13651e-209	XP_008240773.1 PREDICTED: uncharacterized protein At5g02240 [Prunus mume]
0	evm.TU.Chr4.2174	ALA8	0.390675	0.216972	0.84846	1.08681e-213	3.22229e-209	XP_008230597.1 PREDICTED: probable phospholipid-transporting ATPase 8 [Prunus mume]
0	evm.TU.Chr2.1782	COAC1	1.87859	1.18928	0.659559	1.46241e-213	4.33589e-209	XP_008220499.1 PREDICTED: graves disease carrier protein [Prunus mume]
0	evm.TU.Chr1.3206	PUMP2	0.270781	0.12311	1.13718	1.46943e-213	4.35672e-209	XP_020422992.1 mitochondrial uncoupling protein 2 isoform X2 [Prunus persica]
0	evm.TU.Chr8.498	CBR2	0.355816	0.191369	0.894773	2.06962e-213	6.13623e-209	XP_007202229.1 NADH-cytochrome b5 reductase-like protein [Prunus persica]
0	evm.TU.Chr6.2750	PUMP4	0.734797	0.311365	1.23874	2.16483e-213	6.41851e-209	XP_008237213.1 PREDICTED: mitochondrial uncoupling protein 4 [Prunus mume]
0	evm.TU.Chr8.1279	GAMMACA1	1.15466	0.743256	0.635534	2.59332e-213	7.68894e-209	VVA09755.1 PREDICTED: gamma [Prunus dulcis]
0	evm.TU.Chr6.1752	APX3	2.25887	1.41721	0.672549	4.73396e-213	1.40357e-208	XP_008236006.1 PREDICTED: L-ascorbate peroxidase 3, peroxisomal [Prunus mume]
0	evm.TU.Chr4.2297	evm.TU.Chr4.2297	0.388491	0.199513	0.961396	1.06708e-212	3.1638e-208	XP_008230732.1 PREDICTED: uncharacterized protein LOC103329974 [Prunus mume]
0	evm.TU.Chr4.2660	AOC	11.78	8.39877	0.488088	1.41631e-212	4.19922e-208	XP_008230384.1 PREDICTED: allene oxide cyclase 4, chloroplastic-like [Prunus mume]
0	evm.TU.Chr5.1876	MADS3	2.93065	1.91187	0.616237	1.50581e-212	4.46459e-208	XP_020412713.1 agamous-like MADS-box protein AGL6 [Prunus persica]
0	evm.TU.Chr2.615	PHI-1	0.714231	0.329149	1.11765	1.80272e-212	5.3449e-208	XP_020410031.1 protein EXORDIUM [Prunus persica]
0	evm.TU.Chr4.1212	IAA27	0.734807	0.396369	0.89052	2.42611e-212	7.19319e-208	XP_008228477.1 PREDICTED: auxin-responsive protein IAA27-like [Prunus mume]
0	evm.TU.Chr2.3024	evm.TU.Chr2.3024	0.436761	0.212308	1.04069	6.01599e-212	1.78368e-207	XP_016647838.1 PREDICTED: protein WVD2-like 7 isoform X3 [Prunus mume]
0	evm.TU.Chr3.1646	NTMC2T6.1	1.96674	1.37368	0.517761	1.24257e-211	3.68408e-207	XP_016648587.1 PREDICTED: C2 domain-containing protein At1g53590 isoform X3 [Prunus mume]
0	evm.TU.Chr1.3504	VHA-a1	0.537923	0.333091	0.691485	3.63762e-211	1.07852e-206	XP_008224871.1 PREDICTED: V-type proton ATPase subunit a1 [Prunus mume]
0	evm.TU.Chr7.1584	GAD4	10.7519	7.66382	0.48846	4.81646e-211	1.42803e-206	XP_008240386.1 PREDICTED: glutamate decarboxylase 4-like [Prunus mume]
0	evm.TU.Chr8.2067	LPAT2	1.18327	0.778012	0.604913	1.12596e-210	3.33836e-206	NP_001280186.1 1-acyl-sn-glycerol-3-phosphate acyltransferase 2 [Prunus mume]
0	evm.TU.Chr8.2799	evm.TU.Chr8.2799	0.251648	0.137065	0.876548	1.28719e-210	3.8164e-206	XP_008244081.1 PREDICTED: Werner Syndrome-like exonuclease [Prunus mume]
0	evm.TU.Chr3.2322	yuiD	1.62587	1.07868	0.591951	1.80337e-210	5.34682e-206	XP_007212170.1 uncharacterized protein LOC18778359 [Prunus persica]
0	evm.TU.Chr2.3715	ubxn1-a	1.50162	1.01775	0.56114	2.73227e-210	8.1009e-206	XP_008224524.1 PREDICTED: vicilin-like seed storage protein At2g18540 [Prunus mume]
0	evm.TU.Chr2.2022	DSE1	0.318778	0.134336	1.24671	3.62017e-210	1.07335e-205	XP_008221313.1 PREDICTED: protein DECREASED SIZE EXCLUSION LIMIT 1 [Prunus mume]
0	evm.TU.Chr2.314	rnf170	0.538498	0.294583	0.870269	6.43817e-210	1.90885e-205	XP_008218936.1 PREDICTED: E3 ubiquitin-protein ligase RNF170 [Prunus mume]
0	evm.TU.Chr5.2747	IDN2	0.602832	0.358332	0.75046	9.6973e-210	2.87515e-205	XP_007220898.1 protein INVOLVED IN DE NOVO 2 [Prunus persica]
0	evm.TU.Chr4.2943	evm.TU.Chr4.2943	0.357627	0.199584	0.841461	1.36493e-209	4.04687e-205	XP_008230024.1 PREDICTED: armadillo repeat-containing protein 3 [Prunus mume]
0	evm.TU.Chr2.1796	evm.TU.Chr2.1796	0.34876	0.173023	1.01127	1.6318e-209	4.83813e-205	XP_008220483.1 PREDICTED: non-heme chloroperoxidase [Prunus mume]
0	evm.TU.Chr4.2765	petC	0.245079	0.0979136	1.32366	3.25656e-209	9.65539e-205	XP_008230197.1 PREDICTED: cytochrome b6-f complex iron-sulfur subunit, chloroplastic [Prunus mume]
0	evm.TU.Chr2.2487	evm.TU.Chr2.2487	15.0175	10.5161	0.514047	4.53669e-209	1.34508e-204	XP_020413930.1 uncharacterized protein LOC18791590 [Prunus persica]
0	evm.TU.Chr6.1075	GBP4	0.228309	0.112177	1.02522	9.44119e-209	2.79922e-204	XP_008235338.1 PREDICTED: guanylate-binding protein 4 [Prunus mume]
0	evm.TU.Chr8.3054	TUBA3	0.63192	0.402078	0.652268	3.7415e-208	1.10932e-203	XP_008240533.1 PREDICTED: tubulin alpha-3 chain isoform X1 [Prunus mume]
0	evm.TU.Chr2.3201	evm.TU.Chr2.3201	0.627441	0.39895	0.653272	4.33444e-208	1.28512e-203	XP_008221988.1 PREDICTED: uncharacterized protein LOC103321913 [Prunus mume]
0	evm.TU.Chr1.2678	PP2A2	1.02537	0.67221	0.609168	7.17864e-208	2.1284e-203	XP_007205603.1 serine/threonine-protein phosphatase PP2A-2 catalytic subunit [Prunus persica]
0	evm.TU.Chr5.3208	CXE1	0.269184	0.106446	1.33846	1.00521e-207	2.98034e-203	XP_016649925.1 PREDICTED: probable carboxylesterase 120 [Prunus mume]
0	evm.TU.Chr2.268	QCR6-1	0.857465	0.543975	0.656538	4.26083e-207	1.26329e-202	ONI35920.1 hypothetical protein PRUPE_1G560700 [Prunus persica]
0	evm.TU.Chr7.420	evm.TU.Chr7.420	0.532493	0.316165	0.752083	7.74862e-207	2.29739e-202	XP_008239029.1 PREDICTED: uncharacterized protein LOC103337639 isoform X2 [Prunus mume]
0	evm.TU.Chr1.2205	AMI1	0.269448	0.134969	0.99738	1.08162e-206	3.20689e-202	PQQ09213.1 amidase 1 [Prunus yedoensis var. nudiflora] [Prunus yedoensis]
0	evm.TU.Chr8.910	TBL16	0.657472	0.414071	0.667051	1.61223e-206	4.78009e-202	XP_016651949.1 PREDICTED: protein trichome birefringence-like 16 [Prunus mume]
0	evm.TU.Chr6.1593	PP2C27	0.528644	0.318054	0.733026	2.17201e-206	6.43981e-202	XP_008235811.1 PREDICTED: probable protein phosphatase 2C 27 [Prunus mume]
0	evm.TU.Chr4.3095	TMN12	1.40167	0.953046	0.556534	4.29629e-206	1.27381e-201	XP_008229754.1 PREDICTED: transmembrane 9 superfamily member 12 [Prunus mume]
0	evm.TU.Chr1.277	NHL13	14.0409	9.62382	0.544955	5.58287e-206	1.65526e-201	XP_016646814.1 PREDICTED: protein YLS9 [Prunus mume]
0	evm.TU.Chr7.2063	evm.TU.Chr7.2063	1.06487	0.664542	0.680243	8.67075e-206	2.57079e-201	XP_008238261.1 PREDICTED: uncharacterized protein LOC103336904 [Prunus mume]
0	evm.TU.Chr4.2591	BLOS2	0.589867	0.381793	0.627598	1.11724e-205	3.31251e-201	XP_008230321.1 PREDICTED: biogenesis of lysosome-related organelles complex 1 subunit 2 [Prunus mume]
0	evm.TU.Chr7.2305	At4g17560	0.298901	0.141614	1.0777	1.34892e-205	3.99942e-201	XP_008238383.1 PREDICTED: 50S ribosomal protein L19-2, chloroplastic [Prunus mume]
0	evm.TU.Chr2.3406	FAOMT	0.272846	0.102052	1.41878	1.46207e-205	4.33489e-201	XP_008222145.1 PREDICTED: flavonoid 3',5'-methyltransferase-like [Prunus mume]
0	evm.TU.Chr3.881	CIPK23	1.04297	0.7477	0.480173	2.62553e-205	7.78442e-201	XP_008225519.1 PREDICTED: CBL-interacting serine/threonine-protein kinase 23 [Prunus mume]
0	evm.TU.Chr2.737	MUB6	0.783329	0.486431	0.687384	2.97935e-205	8.83349e-201	XP_007225848.1 membrane-anchored ubiquitin-fold protein 6 [Prunus persica]
0	evm.TU.Chr2.1655	At5g25050	0.250219	0.110525	1.17882	4.18738e-205	1.24152e-200	VVA11633.1 PREDICTED: probable folate-biopterin [Prunus dulcis]
0	evm.TU.Chr8.713	At2g19790	0.634349	0.407239	0.639399	4.3866e-205	1.30058e-200	XP_007204748.1 AP-4 complex subunit sigma [Prunus persica]
0	evm.TU.Chr2.5507	EPSIN3	2.05871	1.32808	0.632401	6.48564e-205	1.92293e-200	XP_020409998.1 clathrin interactor EPSIN 2 isoform X2 [Prunus persica]
0	evm.TU.Chr5.1913	evm.TU.Chr5.1913	0.79711	0.517405	0.623484	2.31816e-204	6.87311e-200	XP_008232880.1 PREDICTED: uncharacterized protein LOC103331974 [Prunus mume]
0	evm.TU.Chr5.2933	CLSY2	0.240948	0.110132	1.12948	3.24828e-204	9.63082e-200	XP_008233817.1 PREDICTED: SNF2 domain-containing protein CLASSY 1-like [Prunus mume]
0	evm.TU.Chr3.348	NDB3	0.881669	0.635382	0.472614	3.46571e-204	1.02755e-199	XP_008224954.1 PREDICTED: external alternative NAD(P)H-ubiquinone oxidoreductase B3, mitochondrial [Prunus mume]
0	evm.TU.Chr1.1503	OHP1	0.475791	0.256721	0.890127	3.65332e-204	1.08317e-199	XP_008240618.1 PREDICTED: high-light-induced protein, chloroplastic [Prunus mume]
0	evm.TU.Chr5.3213	evm.TU.Chr5.3213	1.736	1.24107	0.484182	2.38102e-203	7.0595e-199	XP_008234318.1 PREDICTED: uncharacterized protein LOC103333277 [Prunus mume]
0	evm.TU.Chr7.1309	AP1	1.19867	0.745507	0.685144	2.47598e-203	7.34103e-199	XP_007209500.1 truncated transcription factor CAULIFLOWER A isoform X1 [Prunus persica]
0	evm.TU.Chr5.2739	TPIP1	6.30191	4.68078	0.42904	2.67977e-203	7.94525e-199	XP_008233628.1 PREDICTED: triosephosphate isomerase, cytosolic [Prunus mume]
0	evm.TU.Chr2.564	PPOX1	1.33293	0.806409	0.725014	2.9058e-203	8.61541e-199	KAB2628841.1 hypothetical protein D8674_033636 [Pyrus ussuriensis x Pyrus communis]
0	evm.TU.Chr1.2661	VHA-F	0.754843	0.473378	0.673183	9.37012e-203	2.77815e-198	XP_008225882.1 PREDICTED: V-type proton ATPase subunit F-like [Prunus mume]
0	evm.TU.Chr2.2486	evm.TU.Chr2.2486	0.631188	0.300815	1.06919	1.9396e-202	5.75073e-198	XP_008243333.1 PREDICTED: uncharacterized protein LOC103341569 [Prunus mume]
0	evm.TU.Chr1.2530	At5g16450	0.435341	0.255543	0.76858	2.86424e-202	8.49218e-198	XP_021818391.1 putative 4-hydroxy-4-methyl-2-oxoglutarate aldolase 2 isoform X1 [Prunus avium]
0	evm.TU.Chr7.634	At5g13980	2.20264	1.51847	0.536618	4.63892e-202	1.37539e-197	XP_008239561.1 PREDICTED: alpha-mannosidase-like isoform X2 [Prunus mume]
0	evm.TU.Chr5.557	CYP22	0.737301	0.456384	0.692005	5.1297e-202	1.52091e-197	XP_008231627.1 PREDICTED: peptidyl-prolyl cis-trans isomerase CYP22 [Prunus mume]
0	evm.TU.Chr2.4193	GgCAS1	0.34532	0.17629	0.969982	6.68678e-202	1.98256e-197	XP_008223938.1 PREDICTED: cycloartenol synthase 2 [Prunus mume]
0	evm.TU.Chr1.3106	At5g39865	0.32186	0.16489	0.964929	8.69422e-202	2.57775e-197	XP_008221452.1 PREDICTED: uncharacterized protein At5g39865 [Prunus mume]
0	evm.TU.Chr1.1726	PDC4	0.570778	0.338153	0.755256	1.06567e-201	3.1596e-197	XP_008243339.1 PREDICTED: pyruvate decarboxylase 2 [Prunus mume]
0	evm.TU.Chr2.1590	CG4646	0.478508	0.293534	0.705016	2.23524e-201	6.62727e-197	XP_008220436.1 PREDICTED: UPF0587 protein C1orf123 [Prunus mume]
0	evm.TU.Chr8.1195	At1g19860	0.458118	0.233124	0.974624	2.66113e-201	7.88998e-197	XP_008241807.1 PREDICTED: zinc finger CCCH domain-containing protein 6 [Prunus mume]
0	evm.TU.Chr5.1884	PLDBETA1	0.600547	0.392452	0.613762	3.93888e-201	1.16784e-196	XP_008232842.1 PREDICTED: phospholipase D beta 1 [Prunus mume]
0	evm.TU.Chr5.283	SMT1	1.09406	0.800822	0.450135	5.02512e-201	1.4899e-196	XP_008231464.1 PREDICTED: cycloartenol-C-24-methyltransferase [Prunus mume]
0	evm.TU.Chr2.1772	evm.TU.Chr2.1772	2.01772	1.45614	0.470569	5.70786e-201	1.69232e-196	XP_007222587.1 protein ALP1-like [Prunus persica]
0	evm.TU.Chr3.766	SH3P3	0.734397	0.482815	0.60509	1.23543e-200	3.66292e-196	XP_008225382.1 PREDICTED: SH3 domain-containing protein 3 isoform X2 [Prunus mume]
0	evm.TU.Chr6.1731	PIP2-7	3.93094	2.93504	0.421491	3.94423e-200	1.16942e-195	XP_020425883.1 uncharacterized protein LOC18767296 [Prunus persica]
0	evm.TU.Chr2.2390	CML25	0.356791	0.179352	0.992289	5.06998e-200	1.5032e-195	XP_008221464.1 PREDICTED: probable calcium-binding protein CML25 [Prunus mume]
0	evm.TU.Chr2.2197	LIP1P-1	0.541926	0.296604	0.869558	5.79052e-200	1.71683e-195	XP_008221105.1 PREDICTED: lipoyl synthase 1, chloroplastic [Prunus mume]
0	evm.TU.Chr7.247	evm.TU.Chr7.247	0.431411	0.23393	0.882984	8.72097e-200	2.58568e-195	XP_007209898.1 uncharacterized protein LOC18777146 [Prunus persica]
0	evm.TU.Chr7.1943	At1g32220	0.28533	0.138189	1.04599	1.22666e-199	3.63693e-195	XP_008238156.1 PREDICTED: uncharacterized protein At1g32220, chloroplastic isoform X1 [Prunus mume]
0	evm.TU.Chr2.1591	evm.TU.Chr2.1591	0.558901	0.336596	0.731575	1.94597e-199	5.76961e-195	XP_008220437.1 PREDICTED: uncharacterized protein LOC103320525 [Prunus mume]
0	evm.TU.Chr5.3568	At5g17010	0.89748	0.595756	0.591159	2.52568e-199	7.4884e-195	XP_008234574.1 PREDICTED: D-xylose-proton symporter-like 2 [Prunus mume]
0	evm.TU.Chr5.2205	RHG1A	0.668781	0.400848	0.738478	9.21378e-199	2.73179e-194	XP_008232938.1 PREDICTED: E3 ubiquitin-protein ligase MBR1-like isoform X1 [Prunus mume]
0	evm.TU.Chr3.1144	At4g19900	0.422587	0.238933	0.822642	2.23305e-198	6.62076e-194	XP_008225825.1 PREDICTED: uncharacterized protein At4g19900 [Prunus mume]
0	evm.TU.Chr8.704	DER1	0.86432	0.557101	0.633626	2.60284e-198	7.71717e-194	XP_021807266.1 derlin-1 [Prunus avium]
0	evm.TU.Chr7.762	NDPK2	0.472836	0.266995	0.824526	2.76825e-198	8.20758e-194	XP_008239420.1 PREDICTED: nucleoside diphosphate kinase 2, chloroplastic [Prunus mume]
0	evm.TU.Chr7.493	BIP5	3.1717	1.96509	0.69066	5.61326e-198	1.66428e-193	XP_008239207.1 PREDICTED: luminal-binding protein 5 [Prunus mume]
0	evm.TU.Chr2.1605	NDL2	0.661914	0.379114	0.804012	8.31315e-198	2.46477e-193	XP_008220454.1 PREDICTED: pollen-specific protein SF21 [Prunus mume]
0	evm.TU.Chr7.1496	evm.TU.Chr7.1496	0.457226	0.266575	0.778366	8.57241e-198	2.54163e-193	XP_008240179.1 PREDICTED: uncharacterized protein LOC103338720 [Prunus mume]
0	evm.TU.Chr3.3060	DAD1	0.27639	0.140086	0.980387	2.92737e-197	8.67935e-193	XP_008227712.1 PREDICTED: dolichyl-diphosphooligosaccharide--protein glycosyltransferase subunit DAD1 [Prunus mume]
0	evm.TU.Chr8.668	MODA	1.46666	0.940309	0.64133	5.54235e-197	1.64325e-192	XP_008242502.1 PREDICTED: probable RNA-dependent RNA polymerase 3 [Prunus mume]
0	evm.TU.Chr8.2410	At5g39865	1.40884	1.02472	0.45928	6.15826e-197	1.82586e-192	XP_008240798.1 PREDICTED: uncharacterized protein At3g28850 [Prunus mume]
0	evm.TU.Chr8.577	HSFC1	0.447273	0.250411	0.836859	9.67155e-197	2.86752e-192	XP_008242623.1 PREDICTED: heat stress transcription factor C-1 [Prunus mume]
0	evm.TU.Chr2.1809	ZIP4	1.21758	0.879065	0.469974	1.16351e-196	3.44969e-192	XP_008220477.1 PREDICTED: zinc transporter 4, chloroplastic [Prunus mume]
0	evm.TU.Chr2.2862	ILK1	1.34302	0.884496	0.602555	1.24654e-196	3.69587e-192	XP_008221572.1 PREDICTED: serine/threonine-protein kinase STY8 [Prunus mume]
0	evm.TU.Chr7.1987	PBL7	0.527954	0.388693	0.44178	1.31257e-196	3.89164e-192	XP_008238198.1 PREDICTED: serine/threonine-protein kinase CDL1-like [Prunus mume]
0	evm.TU.Chr8.3035	evm.TU.Chr8.3035	7.47326	5.23399	0.513827	1.98075e-196	5.87273e-192	VVA34080.1 PREDICTED: DNA ligase 1 [Prunus dulcis]
0	evm.TU.Chr1.842	RAB11A	0.459021	0.262052	0.808706	2.44303e-196	7.24334e-192	XP_008235004.1 PREDICTED: ras-related protein Rab11A [Prunus mume]
0	evm.TU.Chr3.446	MED16	0.429197	0.266524	0.687377	2.64505e-196	7.84232e-192	XP_008225051.1 PREDICTED: mediator of RNA polymerase II transcription subunit 16 [Prunus mume]
0	evm.TU.Chr2.2057	HXK2	0.41312	0.23453	0.816787	2.93856e-196	8.71252e-192	XP_008221267.1 PREDICTED: hexokinase-2, chloroplastic [Prunus mume]
0	evm.TU.Chr6.1788	At2g21160	1.96385	1.32244	0.570488	4.70021e-196	1.39357e-191	XP_008236199.1 PREDICTED: translocon-associated protein subunit alpha [Prunus mume]
0	evm.TU.Chr6.771	FUM1	0.62274	0.400794	0.635769	7.50711e-196	2.22578e-191	XP_021805181.1 fumarate hydratase 1, mitochondrial [Prunus avium]
0	evm.TU.Chr5.1352	evm.TU.Chr5.1352	1.00826	0.652484	0.627855	7.83859e-196	2.32406e-191	-
0	evm.TU.Chr1.215	SDH6	0.683937	0.427746	0.677109	9.71019e-196	2.87897e-191	XP_020426505.1 uncharacterized protein LOC18767258 [Prunus persica]
0	evm.TU.Chr1.3603	PDIL1-4	0.851988	0.517034	0.720575	1.92866e-195	5.71829e-191	VVA23763.1 PREDICTED: disulfide [Prunus dulcis]
0	evm.TU.Chr6.37	tmem18	0.432637	0.248542	0.799671	2.30521e-195	6.83471e-191	XP_008237279.1 PREDICTED: transmembrane protein 18 [Prunus mume]
0	evm.TU.Chr7.2548	TDX	0.962226	0.65314	0.558985	2.55851e-194	7.58573e-190	XP_008238635.2 PREDICTED: LOW QUALITY PROTEIN: FAM10 family protein At4g22670 [Prunus mume]
0	evm.TU.Chr2.2020	CVA16-2	4.84461	3.65528	0.406398	3.12705e-194	9.2714e-190	XP_007200387.1 V-type proton ATPase 16 kDa proteolipid subunit [Prunus persica]
0	evm.TU.Chr1.2310	GSDA	0.411957	0.208567	0.981986	6.95438e-194	2.0619e-189	XP_008218190.1 PREDICTED: guanine deaminase isoform X1 [Prunus mume]
0	evm.TU.Chr5.3284	TPP2	1.11723	0.752508	0.570142	1.20216e-193	3.56429e-189	XP_008234235.1 PREDICTED: tripeptidyl-peptidase 2 [Prunus mume]
0	evm.TU.Chr8.2149	SAP11	0.215695	0.102413	1.0746	2.14467e-193	6.35875e-189	XP_008240892.1 PREDICTED: zinc finger AN1 and C2H2 domain-containing stress-associated protein 16 [Prunus mume]
0	evm.TU.Chr2.318	evm.TU.Chr2.318	0.885624	0.595895	0.571637	2.37834e-193	7.05155e-189	XP_007223770.1 uncharacterized protein LOC18788362 isoform X2 [Prunus persica]
0	evm.TU.Chr6.965	MED33B	0.754821	0.464808	0.699498	5.45493e-193	1.61733e-188	XP_008234911.1 PREDICTED: LOW QUALITY PROTEIN: mediator of RNA polymerase II transcription subunit 33B [Prunus mume]
0	evm.TU.Chr7.1286	LNG2	0.843676	0.554039	0.606702	6.61613e-193	1.96162e-188	XP_008240000.1 PREDICTED: protein LONGIFOLIA 1 [Prunus mume]
0	evm.TU.Chr7.2159	At4g18030	1.16068	0.731002	0.667023	2.90281e-192	8.60655e-188	XP_008229546.1 PREDICTED: probable methyltransferase PMT14 [Prunus mume]
0	evm.TU.Chr2.35	RUS6	0.300895	0.147971	1.02395	3.36437e-192	9.97502e-188	XP_008218636.1 PREDICTED: protein root UVB sensitive 6 isoform X1 [Prunus mume]
0	evm.TU.Chr1.3084	CCR1	0.314469	0.159222	0.981874	4.91908e-192	1.45846e-187	XP_008234771.1 PREDICTED: cinnamoyl-CoA reductase 1-like [Prunus mume]
0	evm.TU.Chr3.2173	PDIL5-3	0.581602	0.37474	0.634145	5.3794e-192	1.59494e-187	XP_008244372.1 PREDICTED: protein disulfide-isomerase 5-3 [Prunus mume]
0	evm.TU.Chr4.2009	At3g27220	0.44635	0.209134	1.09375	5.87867e-192	1.74297e-187	XP_008231163.1 PREDICTED: kelch repeat-containing protein At3g27220-like [Prunus mume]
0	evm.TU.Chr6.2638	zntB	0.259068	0.119361	1.118	2.63838e-191	7.82252e-187	XP_008237043.1 PREDICTED: uncharacterized protein LOC103335797 isoform X1 [Prunus mume]
0	evm.TU.Chr5.1107	ATL9	0.325396	0.171106	0.927306	3.13933e-191	9.30781e-187	XP_008231990.1 PREDICTED: RING-H2 finger protein ATL7-like [Prunus mume]
0	evm.TU.Chr1.1786	evm.TU.Chr1.1786	1.02972	0.657272	0.647693	3.64966e-191	1.08209e-186	BBH06314.1 prenylated RAB acceptor 1.B4 [Prunus dulcis]
0	evm.TU.Chr2.2489	RPI2	2.04815	1.36865	0.581565	2.25077e-190	6.6733e-186	XP_008243329.1 PREDICTED: probable ribose-5-phosphate isomerase 2 [Prunus mume]
0	evm.TU.Chr5.2637	ABCG6	4.91371	3.40267	0.530145	2.32795e-190	6.90214e-186	XP_008233528.1 PREDICTED: ABC transporter G family member 6-like [Prunus mume]
0	evm.TU.Chr8.167	MTHFR2	3.43586	2.50567	0.455477	2.86711e-190	8.5007e-186	XP_008243093.1 PREDICTED: methylenetetrahydrofolate reductase 2-like [Prunus mume]
0	evm.TU.Chr4.1471	RSH3	4.78325	3.67489	0.38029	3.22046e-190	9.54833e-186	XP_008228184.1 PREDICTED: probable GTP diphosphokinase RSH2, chloroplastic [Prunus mume]
0	evm.TU.Chr5.1834	BIG2	0.511262	0.339444	0.590888	6.21501e-190	1.84269e-185	XP_008232679.1 PREDICTED: brefeldin A-inhibited guanine nucleotide-exchange protein 2-like [Prunus mume]
0	evm.TU.Chr1.849	GCL1	1.04873	0.695808	0.591878	6.61767e-190	1.96207e-185	XP_008235076.1 PREDICTED: lanC-like protein GCL1 [Prunus mume]
0	evm.TU.Chr4.1543	ARID4	0.527357	0.317669	0.731259	6.72408e-190	1.99362e-185	XP_008228116.1 PREDICTED: AT-rich interactive domain-containing protein 4 [Prunus mume]
0	evm.TU.Chr2.1684	BOLA4	1.30922	0.859212	0.607627	9.53228e-190	2.82622e-185	XP_008220619.1 PREDICTED: protein BOLA4, chloroplastic/mitochondrial [Prunus mume]
0	evm.TU.Chr4.2651	CRWN1	3.26098	2.11568	0.62418	1.04774e-189	3.10643e-185	XP_008230379.1 PREDICTED: protein CROWDED NUCLEI 1-like [Prunus mume]
0	evm.TU.Chr2.5445	CTL1	9.99158	7.674	0.380735	1.79265e-189	5.31503e-185	XP_008222679.1 PREDICTED: chitinase-like protein 1 [Prunus mume]
0	evm.TU.Chr1.1051	UBC1	3.04102	2.15543	0.496585	3.30325e-189	9.79379e-185	XP_008237023.1 PREDICTED: ubiquitin-conjugating enzyme E2 1-like [Prunus mume]
0	evm.TU.Chr1.1062	BCAT2	0.989999	0.667837	0.567931	6.00064e-189	1.77913e-184	XP_008236065.1 PREDICTED: branched-chain-amino-acid aminotransferase 3, chloroplastic-like [Prunus mume]
0	evm.TU.Chr4.1666	MNS1	1.02131	0.7268	0.490794	7.45667e-189	2.21083e-184	XP_008227951.1 PREDICTED: mannosyl-oligosaccharide 1,2-alpha-mannosidase MNS1 [Prunus mume]
0	evm.TU.Chr2.5091	LFG5	6.43181	4.9958	0.36451	2.13678e-188	6.33534e-184	XP_008223040.1 PREDICTED: BI1-like protein [Prunus mume]
0	evm.TU.Chr3.2443	RNP1	1.2243	0.826124	0.567523	2.63077e-188	7.79998e-184	XP_008227101.1 PREDICTED: heterogeneous nuclear ribonucleoprotein 1 [Prunus mume]
0	evm.TU.Chr8.423	MBD10	1.43732	0.978601	0.554585	3.70595e-188	1.09878e-183	XP_008242787.2 PREDICTED: methyl-CpG-binding domain-containing protein 11-like [Prunus mume]
0	evm.TU.Chr1.3429	CRD	0.894863	0.651843	0.457142	6.37737e-188	1.89083e-183	XP_008222837.1 PREDICTED: 11S globulin seed storage protein 2-like [Prunus mume]
0	evm.TU.Chr1.1597	NCER2	1.36714	0.928499	0.558185	7.11153e-188	2.1085e-183	XP_008239760.1 PREDICTED: neutral ceramidase [Prunus mume]
0	evm.TU.Chr2.4049	evm.TU.Chr2.4049	0.344655	0.154194	1.16041	8.40566e-188	2.4922e-183	VVA16144.1 PREDICTED: embryo sac development arrest [Prunus dulcis]
0	evm.TU.Chr7.1682	SPL14	1.06698	0.785746	0.441394	3.25473e-187	9.64995e-183	XP_008237887.1 PREDICTED: squamosa promoter-binding-like protein 14 [Prunus mume]
0	evm.TU.Chr4.2368	SPX4	0.337616	0.176794	0.933317	4.57169e-187	1.35546e-182	VVA20085.1 PREDICTED: SPX [Prunus dulcis]
0	evm.TU.Chr2.1543	evm.TU.Chr2.1543	0.364654	0.187085	0.962837	7.78156e-187	2.30716e-182	XP_008220385.1 PREDICTED: uncharacterized protein LOC103320483 [Prunus mume]
0	evm.TU.Chr5.2390	LHY	9.23346	6.41744	0.524873	8.19613e-187	2.43007e-182	XP_016652251.1 PREDICTED: protein LHY isoform X1 [Prunus mume]
0	evm.TU.Chr8.3050	RPS25B	9.23127	7.17104	0.364348	9.74745e-187	2.89002e-182	XP_007202782.1 40S ribosomal protein S25 [Prunus persica]
0	evm.TU.Chr3.48	evm.TU.Chr3.48	0.257888	0.12746	1.0167	2.01268e-186	5.96739e-182	XP_007212403.2 protein PYRICULARIA ORYZAE RESISTANCE 21 [Prunus persica]
0	evm.TU.Chr7.2249	CBL1	1.17175	0.782097	0.583248	3.02967e-186	8.98266e-182	XP_021813540.1 calcineurin B-like protein 1 isoform X1 [Prunus avium]
0	evm.TU.Chr3.1733	RABA1B	0.367064	0.193277	0.925362	2.45821e-185	7.28835e-181	XP_008226398.1 PREDICTED: ras-related protein RABA1b [Prunus mume]
0	evm.TU.Chr3.512	RING1A	0.438297	0.28278	0.63223	3.3046e-185	9.79782e-181	XP_008225126.1 PREDICTED: putative E3 ubiquitin-protein ligase RING1a isoform X2 [Prunus mume]
0	evm.TU.Chr2.814	dapC	0.220804	0.110389	1.00017	3.56081e-185	1.05574e-180	XP_008219754.1 PREDICTED: probable N-succinyldiaminopimelate aminotransferase DapC [Prunus mume]
0	evm.TU.Chr1.1476	RBL1	0.415117	0.305315	0.44322	4.78353e-185	1.41827e-180	XP_008240844.1 PREDICTED: RHOMBOID-like protein 1 [Prunus mume]
0	evm.TU.Chr5.129	HEXO2	1.12518	0.698793	0.687214	1.23814e-184	3.67095e-180	XP_008231389.1 PREDICTED: beta-hexosaminidase 2 [Prunus mume]
0	evm.TU.Chr2.5121	slr0305	0.73466	0.503419	0.545316	1.87461e-184	5.55804e-180	ONI28612.1 hypothetical protein PRUPE_1G151400 [Prunus persica]
0	evm.TU.Chr4.2584	GLIP7	0.755002	0.476161	0.665031	5.30811e-184	1.5738e-179	XP_008230312.1 PREDICTED: GDSL esterase/lipase 7 [Prunus mume]
0	evm.TU.Chr3.1781	PPC16	3.11768	2.03749	0.61368	6.87025e-184	2.03696e-179	XP_008226531.1 PREDICTED: phosphoenolpyruvate carboxylase, housekeeping isozyme [Prunus mume]
0	evm.TU.Chr5.2642	evm.TU.Chr5.2642	1.08642	0.736729	0.560381	1.62393e-183	4.81479e-179	XP_008233533.1 PREDICTED: rootletin [Prunus mume]
0	evm.TU.Chr5.1863	SYT4	0.820516	0.553704	0.567416	5.30633e-183	1.57328e-178	XP_008232820.1 PREDICTED: synaptotagmin-5 [Prunus mume]
0	evm.TU.Chr1.2681	At1g55270	0.289401	0.151875	0.930186	5.78642e-183	1.71562e-178	XP_008243705.1 PREDICTED: F-box/kelch-repeat protein At1g55270 [Prunus mume]
0	evm.TU.Chr7.376	evm.TU.Chr7.376	4.24405	2.7418	0.630317	1.02141e-182	3.02838e-178	XP_008239056.1 PREDICTED: uncharacterized protein LOC103337667 [Prunus mume]
0	evm.TU.Chr1.1957	GAUT7	0.431495	0.260398	0.728628	6.99829e-182	2.07492e-177	XP_008244177.1 PREDICTED: probable galacturonosyltransferase 7 isoform X1 [Prunus mume]
0	evm.TU.Chr3.347	evm.TU.Chr3.347	0.320291	0.2178	0.556381	4.04502e-181	1.19931e-176	XP_021815446.1 uncharacterized protein LOC110757984 [Prunus avium]
0	evm.TU.Chr8.14	rpoA	1.0197	0.759083	0.425808	4.53775e-181	1.3454e-176	YP_004021697.1 RNA polymerase alpha subunit [Prunus persica]
0	evm.TU.Chr8.1490	ERF109	0.313169	0.13974	1.1642	6.91786e-181	2.05108e-176	XP_008241498.1 PREDICTED: ethylene-responsive transcription factor ERF109-like [Prunus mume]
0	evm.TU.Chr2.391	BF2056	0.258329	0.127121	1.023	1.01225e-180	3.00123e-176	XP_008219088.1 PREDICTED: UPF0301 protein MAB_4928c [Prunus mume]
0	evm.TU.Chr1.1378	CAND7	2.99073	2.14619	0.478721	2.52138e-180	7.47564e-176	XP_008241753.1 PREDICTED: protein GPR107 [Prunus mume]
0	evm.TU.Chr6.2339	RCE1	0.362582	0.202046	0.843623	3.39967e-180	1.00797e-175	BBH09438.1 RUB1 conjugating enzyme 1 [Prunus dulcis]
0	evm.TU.Chr2.4839	TPR2	0.573756	0.371285	0.627908	5.37168e-180	1.59265e-175	XP_008223259.1 PREDICTED: topless-related protein 2 [Prunus mume]
0	evm.TU.Chr8.1716	RPL10AA	0.704462	0.460945	0.611927	5.71536e-180	1.69455e-175	TQD83343.1 hypothetical protein C1H46_031130 [Malus baccata]
0	evm.TU.Chr6.1917	MRS2-3	1.09007	0.749918	0.53961	6.10172e-180	1.8091e-175	XP_008236295.1 PREDICTED: magnesium transporter MRS2-3-like [Prunus mume]
0	evm.TU.Chr2.2384	CPSF73-II	0.270664	0.137617	0.975841	8.81213e-180	2.61271e-175	XP_007225129.2 cleavage and polyadenylation specificity factor subunit 3-II [Prunus persica]
0	evm.TU.Chr8.183	URH2	0.46794	0.274892	0.76746	1.3059e-179	3.87187e-175	XP_008243078.1 PREDICTED: probable uridine nucleosidase 2 [Prunus mume]
0	evm.TU.Chr2.512	ATR1	2.44364	1.71186	0.513464	3.72533e-179	1.10452e-174	XP_008219252.1 PREDICTED: NADPH--cytochrome P450 reductase [Prunus mume]
0	evm.TU.Chr5.2228	CPRF1	0.711208	0.447862	0.667217	4.46193e-179	1.32292e-174	XP_008233225.1 PREDICTED: common plant regulatory factor 1-like [Prunus mume]
0	evm.TU.Chr1.779	evm.TU.Chr1.779	0.519488	0.252275	1.0421	4.56609e-179	1.3538e-174	XP_021834814.1 cysteine-rich and transmembrane domain-containing protein WIH1-like [Prunus avium]
0	evm.TU.Chr6.1507	FDX2	0.740565	0.514779	0.524672	7.81392e-178	2.31675e-173	VVA30619.1 PREDICTED: 2Fe-2S ferredoxin [Prunus dulcis]
0	evm.TU.Chr8.1920	FAR2	0.737737	0.516888	0.513257	1.18596e-177	3.51625e-173	PQP95446.1 fatty acyl-CoA reductase 2 [Prunus yedoensis var. nudiflora] [Prunus yedoensis]
0	evm.TU.Chr3.1965	PPI1	3.28129	2.22161	0.562656	1.19382e-177	3.53957e-173	XP_008226621.1 PREDICTED: proton pump-interactor 1 isoform X1 [Prunus mume]
0	evm.TU.Chr7.240	evm.TU.Chr7.240	2.69009	2.01877	0.414174	1.3358e-177	3.9605e-173	XP_008238937.1 PREDICTED: uncharacterized protein LOC103337552 [Prunus mume]
0	evm.TU.Chr8.270	trappc5	0.652016	0.401218	0.700522	1.75048e-177	5.19e-173	VVA25140.1 PREDICTED: trafficking particle [Prunus dulcis]
0	evm.TU.Chr4.663	evm.TU.Chr4.663	0.764123	0.494657	0.627378	5.00326e-177	1.48342e-172	BBG99365.1 cAMP-regulated phosphoprotein 19-related protein [Prunus dulcis]
0	evm.TU.Chr8.375	SYT5	0.50368	0.311826	0.691768	1.02989e-176	3.05351e-172	ONH98468.1 hypothetical protein PRUPE_7G250200 [Prunus persica]
0	evm.TU.Chr7.963	KLCR3	1.00185	0.638361	0.650218	1.38409e-176	4.10368e-172	VVA16910.1 PREDICTED: KINESIN LIGHT [Prunus dulcis]
0	evm.TU.Chr3.706	RIC2	1.1073	0.794523	0.478891	1.6622e-175	4.92825e-171	XP_007212032.1 ras-related protein RIC2 [Prunus persica]
0	evm.TU.Chr5.2951	WUN1	15.3935	11.262	0.450852	2.6938e-175	7.98686e-171	XP_016650198.1 PREDICTED: wound-induced protein 1 [Prunus mume]
0	evm.TU.Chr4.285	RING1A	0.738042	0.485479	0.604295	3.83678e-175	1.13757e-170	XP_008229072.1 PREDICTED: putative E3 ubiquitin-protein ligase RING1a [Prunus mume]
0	evm.TU.Chr6.2323	CASP	0.679984	0.455673	0.5775	5.03546e-175	1.49296e-170	VVA15153.1 PREDICTED: CASP [Prunus dulcis]
0	evm.TU.Chr8.15	rps11	0.57652	0.448979	0.360721	6.92987e-175	2.05464e-170	RDY14681.1 DNA-directed RNA polymerase subunit alpha, partial [Mucuna pruriens]
0	evm.TU.Chr1.3372	PUB13	0.526455	0.32487	0.696448	9.16924e-175	2.71859e-170	XP_008223401.1 PREDICTED: U-box domain-containing protein 13 isoform X1 [Prunus mume]
0	evm.TU.Chr7.1912	SCAMP4	1.8704	1.33527	0.486218	1.30241e-174	3.86153e-170	XP_008238130.1 PREDICTED: secretory carrier-associated membrane protein 4 [Prunus mume]
0	evm.TU.Chr2.983	YML018C	0.403926	0.251415	0.68402	1.49618e-174	4.43603e-170	XP_008219528.1 PREDICTED: uncharacterized transporter C405.03c [Prunus mume]
0	evm.TU.Chr2.3280	evm.TU.Chr2.3280	0.443918	0.304117	0.545665	3.43978e-174	1.01986e-169	XP_008221972.1 PREDICTED: myosin-11 [Prunus mume]
0	evm.TU.Chr5.2196	evm.TU.Chr5.2196	0.514275	0.320594	0.681794	4.23571e-174	1.25585e-169	VVA23680.1 PREDICTED: glycosyl transferase family 1 [Prunus dulcis]
0	evm.TU.Chr3.1333	AMC4	0.338723	0.206244	0.715755	5.72503e-174	1.69741e-169	VVA22163.1 PREDICTED: metacaspase-9 [Prunus dulcis]
0	evm.TU.Chr5.635	RPPL1	0.298404	0.142827	1.063	5.87408e-174	1.74161e-169	ONI21034.1 hypothetical protein PRUPE_2G046700 [Prunus persica]
0	evm.TU.scaffold21.2	KIN7D	0.228759	0.135717	0.753226	6.30627e-174	1.86975e-169	XP_008241185.1 PREDICTED: kinesin-related protein 4 [Prunus mume]
0	evm.TU.Chr1.2312	RPS24A	0.295753	0.167418	0.820938	1.20158e-173	3.56257e-169	XP_008218192.1 PREDICTED: 40S ribosomal protein S24-1 [Prunus mume]
0	evm.TU.Chr5.3515	COMT1	0.700549	0.46951	0.577329	1.74075e-173	5.16115e-169	XP_008234634.1 PREDICTED: caffeic acid 3-O-methyltransferase [Prunus mume]
0	evm.TU.Chr7.1258	At5g07960	0.655535	0.431725	0.602561	2.32671e-173	6.89845e-169	XP_007210545.1 protein Asterix [Prunus persica]
0	evm.TU.Chr6.1581	CPK6	1.58761	1.16059	0.452001	2.54584e-173	7.54817e-169	XP_008235819.1 PREDICTED: calcium-dependent protein kinase 26 [Prunus mume]
0	evm.TU.Chr1.1433	HSP70-2	3.06538	2.24654	0.448361	2.81312e-173	8.34063e-169	XP_008241192.1 PREDICTED: probable mediator of RNA polymerase II transcription subunit 37e [Prunus mume]
0	evm.TU.Chr8.212	RPL5	0.545139	0.341522	0.674645	2.91654e-173	8.64726e-169	XP_008243040.1 PREDICTED: 60S ribosomal protein L5 [Prunus mume]
0	evm.TU.Chr4.3158	GT3	0.389122	0.21929	0.82738	3.18094e-173	9.43118e-169	XP_008229635.1 PREDICTED: UDP-glycosyltransferase 71A16-like [Prunus mume]
0	evm.TU.Chr8.2988	evm.TU.Chr8.2988	27.2937	20.8447	0.38889	3.29826e-173	9.77902e-169	XP_016651869.1 PREDICTED: dehydrin HIRD11-like [Prunus mume]
0	evm.TU.Chr2.1950	AUXI1	0.481757	0.289157	0.736451	5.40581e-173	1.60277e-168	XP_008220904.1 PREDICTED: auxilin-like protein 1 [Prunus mume]
0	evm.TU.Chr6.907	BRN1	0.42921	0.245267	0.807328	5.84282e-173	1.73234e-168	XP_007199870.1 RNA-binding protein BRN1 [Prunus persica]
0	evm.TU.Chr1.2948	CLC-F	0.410945	0.25587	0.683534	1.91208e-172	5.66912e-168	XP_008246403.1 PREDICTED: chloride channel protein CLC-f [Prunus mume]
0	evm.TU.Chr1.2960	At1g09575	1.31841	0.850395	0.632592	1.34532e-171	3.98875e-167	XP_008218183.1 PREDICTED: calcium uniporter protein 6, mitochondrial-like [Prunus mume]
0	evm.TU.Chr2.3585	PUB12	0.541277	0.346935	0.641703	2.26905e-171	6.72751e-167	XP_008222275.1 PREDICTED: U-box domain-containing protein 43-like [Prunus mume]
0	evm.TU.Chr6.724	SAR1A	0.892118	0.632425	0.49634	6.1136e-171	1.81262e-166	XP_008235193.1 PREDICTED: GTP-binding protein SAR1A-like [Prunus mume]
0	evm.TU.Chr5.1794	RPS13	1.22688	0.873223	0.490575	6.9708e-171	2.06677e-166	XP_007212197.1 40S ribosomal protein S13 [Prunus persica]
0	evm.TU.Chr5.3287	CYP89A9	0.516071	0.321593	0.682334	8.94386e-171	2.65177e-166	XP_007219004.1 cytochrome P450 89A2 [Prunus persica]
0	evm.TU.Chr7.1221	SNAP33	0.795831	0.563553	0.497911	1.63759e-170	4.8553e-166	XP_008239879.1 PREDICTED: SNAP25 homologous protein SNAP33-like [Prunus mume]
0	evm.TU.Chr5.13	DPBF3	0.525795	0.351516	0.580907	1.74891e-170	5.18534e-166	XP_008231752.1 PREDICTED: ABSCISIC ACID-INSENSITIVE 5-like protein 2 [Prunus mume]
0	evm.TU.Chr8.966	PME44	0.716998	0.199592	1.84491	2.35646e-170	6.98667e-166	XP_008242144.1 PREDICTED: pectinesterase/pectinesterase inhibitor PPE8B [Prunus mume]
0	evm.TU.Chr5.3230	ERF025	1.8981	1.08737	0.803721	2.65236e-170	7.86399e-166	XP_008234297.1 PREDICTED: ethylene-responsive transcription factor ERF027 [Prunus mume]
0	evm.TU.Chr5.2950	evm.TU.Chr5.2950	0.531593	0.342308	0.635025	5.03509e-170	1.49285e-165	XP_008233834.1 PREDICTED: uncharacterized protein LOC103332851 [Prunus mume]
0	evm.TU.Chr5.1930	At4g00740	0.265706	0.135429	0.972297	7.34623e-170	2.17808e-165	XP_008232740.1 PREDICTED: probable methyltransferase PMT13 [Prunus mume]
0	evm.TU.Chr2.924	At1g77260	0.305843	0.172108	0.829474	8.67906e-170	2.57326e-165	XP_008219567.1 PREDICTED: probable methyltransferase PMT10 [Prunus mume]
0	evm.TU.Chr3.1314	HUA1	0.517277	0.348801	0.568534	1.56126e-169	4.62899e-165	XP_008225965.1 PREDICTED: zinc finger CCCH domain-containing protein 37 isoform X1 [Prunus mume]
0	evm.TU.Chr6.2454	Wdr44	0.235677	0.121441	0.956553	2.52405e-169	7.48354e-165	XP_008236956.1 PREDICTED: WD repeat-containing protein 13 [Prunus mume]
0	evm.TU.Chr4.1303	CHUP1	0.613715	0.384265	0.675467	9.96266e-169	2.95383e-164	XP_008228398.1 PREDICTED: protein CHUP1, chloroplastic [Prunus mume]
0	evm.TU.Chr2.3606	evm.TU.Chr2.3606	0.300955	0.181095	0.732802	1.78562e-168	5.29417e-164	XP_007225994.1 uncharacterized protein LOC18788232 [Prunus persica]
0	evm.TU.Chr8.1075	GRIP	0.709381	0.491799	0.528491	2.66353e-168	7.89711e-164	XP_008241959.1 PREDICTED: protein GRIP [Prunus mume]
0	evm.TU.Chr2.1000	At4g32285	1.71935	1.22145	0.493266	5.61598e-168	1.66508e-163	PQM32714.1 putative clathrin assembly protein [Prunus yedoensis var. nudiflora] [Prunus yedoensis]
0	evm.TU.Chr2.4500	DGK7	0.391985	0.234886	0.738839	5.80668e-168	1.72162e-163	XP_007222391.1 diacylglycerol kinase 4 [Prunus persica]
0	evm.TU.Chr8.2369	At5g04060	0.491112	0.315318	0.639246	6.66746e-168	1.97683e-163	XP_008240733.1 PREDICTED: probable methyltransferase PMT7 [Prunus mume]
0	evm.TU.Chr6.313	evm.TU.Chr6.313	0.254871	0.140723	0.856906	9.77118e-168	2.89706e-163	XP_008237849.1 PREDICTED: uncharacterized protein LOC103336573 [Prunus mume]
0	evm.TU.Chr2.5277	TMK4	0.40487	0.26428	0.615393	1.75387e-167	5.20005e-163	XP_008222737.1 PREDICTED: receptor-like kinase TMK4 [Prunus mume]
0	evm.TU.Chr5.2689	RABE1C	1.91338	1.37793	0.473624	4.73128e-167	1.40278e-162	CAA7036779.1 unnamed protein product [Microthlaspi erraticum]
0	evm.TU.Chr8.605	AGD14	0.608492	0.435485	0.482614	4.83213e-167	1.43268e-162	XP_008242599.1 PREDICTED: probable ADP-ribosylation factor GTPase-activating protein AGD14 [Prunus mume]
0	evm.TU.Chr1.2590	PURA1	1.89466	1.35574	0.482858	8.5507e-167	2.5352e-162	XP_008219859.1 PREDICTED: transcription factor Pur-alpha 1 isoform X2 [Prunus mume]
0	evm.TU.Chr4.2982	FIM5	0.224025	0.115178	0.959791	9.79321e-167	2.90359e-162	XP_008229842.1 PREDICTED: fimbrin-5-like [Prunus mume]
0	evm.TU.Chr7.1136	At1g26850	0.350351	0.209731	0.74026	1.49673e-166	4.43766e-162	XP_008239959.1 PREDICTED: probable methyltransferase PMT2 [Prunus mume]
0	evm.TU.Chr2.4105	evm.TU.Chr2.4105	5.06299	3.43698	0.558845	1.54434e-166	4.57882e-162	XP_008224055.1 PREDICTED: late embryogenesis abundant protein 1 [Prunus mume]
0	evm.TU.Chr4.2894	RAD16	1.60334	1.22444	0.388952	2.22312e-166	6.59133e-162	XP_008229965.1 PREDICTED: DNA repair protein RAD16 [Prunus mume]
0	evm.TU.Chr2.3199	PRS3	0.291145	0.159317	0.869839	2.46474e-166	7.30769e-162	XP_008221888.1 PREDICTED: ribose-phosphate pyrophosphokinase 4 [Prunus mume]
0	evm.TU.Chr6.1025	FLZ8	8.95318	6.79305	0.398342	3.59398e-166	1.06558e-161	XP_008235397.1 PREDICTED: uncharacterized protein LOC103334227 isoform X1 [Prunus mume]
0	evm.TU.Chr6.2624	At5g64460	0.25956	0.159998	0.698014	4.73728e-166	1.40456e-161	XP_008237055.1 PREDICTED: phosphoglycerate mutase-like protein 1 [Prunus mume]
0	evm.TU.Chr8.1577	fluG	0.495905	0.312728	0.665158	4.80182e-166	1.42369e-161	XP_008241366.1 PREDICTED: protein fluG [Prunus mume]
0	evm.TU.Chr7.1783	MWL2	2.7824	2.03172	0.453627	5.73371e-166	1.69999e-161	XP_008237992.1 PREDICTED: uncharacterized protein LOC103336680 [Prunus mume]
0	evm.TU.Chr6.841	XXT2	1.07701	0.768444	0.487018	6.66939e-166	1.97741e-161	XP_008235042.1 PREDICTED: xyloglucan 6-xylosyltransferase 2 [Prunus mume]
0	evm.TU.Chr2.3624	evm.TU.Chr2.3624	0.830161	0.568549	0.546105	7.05123e-166	2.09062e-161	XP_008224562.1 PREDICTED: uncharacterized protein LOC103324299 isoform X1 [Prunus mume]
0	evm.TU.Chr1.2533	evm.TU.Chr1.2533	1.25783	0.927237	0.439927	8.10852e-166	2.40409e-161	XP_008218452.1 PREDICTED: basic leucine zipper and W2 domain-containing protein 2 [Prunus mume]
0	evm.TU.Chr2.2448	ESMD1	0.445837	0.277468	0.684198	8.12382e-166	2.40863e-161	XP_021823274.1 uncharacterized protein At1g04910 [Prunus avium]
0	evm.TU.Chr8.1343	GBF1	0.35178	0.19854	0.82524	9.1683e-166	2.71831e-161	XP_021824149.1 G-box-binding factor 1 [Prunus avium]
0	evm.TU.Chr1.2204	At5g27450	0.350617	0.202925	0.78895	1.33827e-165	3.96783e-161	XP_008246488.1 PREDICTED: mevalonate kinase [Prunus mume]
0	evm.TU.Chr4.2438	evm.TU.Chr4.2438	0.320056	0.184674	0.793345	1.41988e-165	4.20981e-161	XP_021806413.1 uncharacterized protein LOC110750399 [Prunus avium]
0	evm.TU.Chr1.859	ATHB-5	2.45379	1.68791	0.539774	3.65812e-165	1.0846e-160	XP_008235150.1 PREDICTED: homeobox-leucine zipper protein ATHB-6-like isoform X1 [Prunus mume]
0	evm.TU.Chr8.1289	TULP5	0.373787	0.228569	0.709588	4.57293e-165	1.35583e-160	PQP97383.1 tubby-like F-box protein 5 [Prunus yedoensis var. nudiflora] [Prunus yedoensis]
0	evm.TU.Chr8.2710	evm.TU.Chr8.2710	0.278783	0.16224	0.781012	5.62765e-165	1.66854e-160	XP_008240594.1 PREDICTED: uncharacterized protein LOC103339096 [Prunus mume]
0	evm.TU.Chr3.134	PAP	3.934	2.72706	0.528654	7.22746e-165	2.14287e-160	XP_008224724.1 PREDICTED: plastid-lipid-associated protein, chloroplastic-like [Prunus mume]
0	evm.TU.Chr1.1978	PIF3	0.273558	0.159066	0.782227	7.51717e-165	2.22877e-160	ALN42111.1 bHLH transcription factor [Prunus pseudocerasus]
0	evm.TU.Chr7.2585	ACR8	0.370195	0.181557	1.02786	1.09001e-164	3.23178e-160	XP_008238666.1 PREDICTED: ACT domain-containing protein ACR8 [Prunus mume]
0	evm.TU.Chr5.1740	GOS12	0.432748	0.282108	0.617281	1.40334e-164	4.16076e-160	XP_008232596.1 PREDICTED: Golgi SNAP receptor complex member 1-2 [Prunus mume]
0	evm.TU.Chr3.167	APA1	0.421332	0.259365	0.699974	5.46324e-164	1.6198e-159	XP_008224698.1 PREDICTED: aspartic proteinase-like [Prunus mume]
0	evm.TU.Chr2.4403	ATR2	0.295194	0.147533	1.00063	6.86341e-164	2.03493e-159	XP_008223694.1 PREDICTED: NADPH--cytochrome P450 reductase 2 [Prunus mume]
0	evm.TU.Chr7.370	CIP1	4.2502	3.05411	0.476781	9.2409e-164	2.73984e-159	XP_008239065.1 PREDICTED: intracellular protein transport protein USO1 [Prunus mume]
0	evm.TU.Chr3.1406	GAPCP1	0.763175	0.502311	0.603432	1.30534e-163	3.87021e-159	XP_008226146.1 PREDICTED: glyceraldehyde-3-phosphate dehydrogenase GAPCP1, chloroplastic [Prunus mume]
0	evm.TU.Chr3.3101	PBG1	0.384598	0.243685	0.658336	1.37066e-163	4.06387e-159	BBG96095.1 20S proteasome beta subunit G1 [Prunus dulcis]
0	evm.TU.Chr7.640	SCRM	0.326664	0.153256	1.09187	3.33432e-163	9.88593e-159	XP_008239552.1 PREDICTED: transcription factor ICE1-like [Prunus mume]
0	evm.TU.Chr1.2605	ECT2	2.76243	1.95117	0.5016	5.24497e-163	1.55508e-158	XP_008221460.1 PREDICTED: uncharacterized protein LOC103321408 isoform X1 [Prunus mume]
0	evm.TU.Chr2.3200	PAGR	0.336533	0.192418	0.806501	5.50672e-163	1.63269e-158	XP_008221889.1 PREDICTED: uncharacterized protein At1g04910 [Prunus mume]
0	evm.TU.Chr1.1332	SPAC16C9.04c	0.21153	0.108114	0.968305	5.76796e-163	1.71014e-158	XP_008239123.1 PREDICTED: uncharacterized protein LOC103337728 [Prunus mume]
0	evm.TU.Chr4.1414	evm.TU.Chr4.1414	2.01176	1.52604	0.398667	6.3155e-163	1.87248e-158	XP_008228257.1 PREDICTED: uncharacterized protein LOC103327672 [Prunus mume]
0	evm.TU.Chr4.1483	Itih4	0.397793	0.251071	0.66392	1.84856e-162	5.4808e-158	XP_008228173.1 PREDICTED: inter-alpha-trypsin inhibitor heavy chain H3 [Prunus mume]
0	evm.TU.Chr3.1858	RABA1F	1.31071	0.889072	0.559973	3.90506e-162	1.15781e-157	XP_007212038.1 ras-related protein RABA1f [Prunus persica]
0	evm.TU.Chr7.620	IRX10L	0.639976	0.431366	0.569105	4.71688e-162	1.39851e-157	XP_008239569.1 PREDICTED: probable beta-1,4-xylosyltransferase IRX10L isoform X1 [Prunus mume]
0	evm.TU.Chr2.712	ACC1	0.679643	0.417022	0.704652	7.31216e-162	2.16798e-157	XP_008234004.1 PREDICTED: acetyl-CoA carboxylase 1-like [Prunus mume]
0	evm.TU.Chr5.2645	ITN1	1.64202	1.27106	0.369438	1.3154e-161	3.90002e-157	XP_008233537.1 PREDICTED: ankyrin repeat-containing protein At3g12360 [Prunus mume]
0	evm.TU.Chr5.2733	GLC1	0.862152	0.609605	0.500067	1.50209e-161	4.45355e-157	XP_008233624.1 PREDICTED: glucan endo-1,3-beta-glucosidase-like [Prunus mume]
0	evm.TU.Chr5.127	RPS13B	0.4561	0.263955	0.789058	1.83418e-161	5.43817e-157	XP_008231387.1 PREDICTED: 40S ribosomal protein S13-2-like [Prunus mume]
0	evm.TU.Chr4.2366	MYB16	0.651455	0.384906	0.759159	6.29443e-161	1.86623e-156	XP_008230795.1 PREDICTED: myb-related protein 306 [Prunus mume]
0	evm.TU.Chr2.1593	evm.TU.Chr2.1593	1.27051	0.945855	0.425716	6.41134e-161	1.9009e-156	XP_007224732.1 uncharacterized protein LOC18788755 isoform X1 [Prunus persica]
0	evm.TU.Chr4.2958	PDIL2-3	0.300391	0.163527	0.877314	6.75475e-161	2.00272e-156	XP_008229815.1 PREDICTED: protein disulfide isomerase-like 2-3 [Prunus mume]
0	evm.TU.Chr2.5147	PRXIIF	0.430361	0.274595	0.648246	7.50439e-161	2.22498e-156	XP_008222976.1 PREDICTED: peroxiredoxin-2F, mitochondrial [Prunus mume]
0	evm.TU.Chr5.33	SUVH1	0.392166	0.224814	0.802729	8.69462e-161	2.57787e-156	XP_008245334.1 PREDICTED: histone-lysine N-methyltransferase, H3 lysine-9 specific SUVH1-like [Prunus mume]
0	evm.TU.Chr1.3541	PDIL5-1	0.627361	0.447136	0.48858	1.03258e-160	3.06148e-156	VVA31201.1 PREDICTED: thioredoxin [Prunus dulcis]
0	evm.TU.Chr1.495	YLS8	1.06899	0.771234	0.471004	1.74828e-160	5.18348e-156	XP_007221211.1 thioredoxin-like protein YLS8 isoform X1 [Prunus persica]
0	evm.TU.Chr4.2313	BPA1	0.358743	0.207077	0.792785	1.92036e-160	5.69368e-156	XP_008230748.1 PREDICTED: binding partner of ACD11 1 [Prunus mume]
0	evm.TU.Chr3.887	SPCC777.06c	0.22495	0.110327	1.02782	2.21905e-160	6.57926e-156	XP_008225528.1 PREDICTED: putative hydrolase C777.06c [Prunus mume]
0	evm.TU.Chr2.4360	VLN4	0.288303	0.189369	0.606381	2.29145e-160	6.79392e-156	XP_008223741.1 PREDICTED: villin-4 [Prunus mume]
0	evm.TU.Chr6.1284	GRXC5	0.800805	0.568841	0.493425	4.63928e-160	1.3755e-155	XP_008235553.1 PREDICTED: monothiol glutaredoxin-S10 [Prunus mume]
0	evm.TU.Chr2.1361	RBP47C	0.546343	0.364955	0.582089	5.06885e-160	1.50286e-155	XP_008220170.1 PREDICTED: polyadenylate-binding protein RBP47-like isoform X1 [Prunus mume]
0	evm.TU.Chr4.1818	At5g05010	1.593	1.16416	0.452457	5.18912e-160	1.53852e-155	PQQ10494.1 coatomer subunit delta [Prunus yedoensis var. nudiflora] [Prunus yedoensis]
0	evm.TU.Chr1.2840	Os06g0291600	1.42581	1.10349	0.369707	5.49232e-160	1.62842e-155	XP_008218405.1 PREDICTED: serine/threonine-protein kinase D6PK [Prunus mume]
0	evm.TU.Chr3.2003	NUG2	0.891074	0.636157	0.486161	6.16743e-160	1.82858e-155	XP_008226653.1 PREDICTED: nuclear/nucleolar GTPase 2 [Prunus mume]
0	evm.TU.Chr7.2101	evm.TU.Chr7.2101	1.23477	0.928743	0.410892	1.17413e-159	3.48119e-155	ONI06115.1 hypothetical protein PRUPE_5G041600 [Prunus persica]
0	evm.TU.Chr2.296	BIPP2C1	0.268866	0.152117	0.82171	1.17984e-159	3.49812e-155	XP_008218906.1 PREDICTED: probable protein phosphatase 2C 62 isoform X2 [Prunus mume]
0	evm.TU.Chr4.1958	evm.TU.Chr4.1958	0.921272	0.666341	0.467367	1.58824e-159	4.70896e-155	XP_008231102.1 PREDICTED: uncharacterized protein LOC103330323 [Prunus mume]
0	evm.TU.Chr6.1957	evm.TU.Chr6.1957	0.877599	0.628598	0.481424	1.82149e-159	5.40055e-155	XP_008236326.1 PREDICTED: zinc finger protein-like 1 homolog isoform X2 [Prunus mume]
0	evm.TU.Chr5.3412	At5g53140	1.73461	1.34352	0.368593	1.86044e-159	5.51601e-155	XP_008234766.1 PREDICTED: probable protein phosphatase 2C 76 [Prunus mume]
0	evm.TU.Chr6.1255	PDR1	0.756508	0.517064	0.549012	3.39066e-159	1.0053e-154	XP_008235577.1 PREDICTED: pleiotropic drug resistance protein 1-like [Prunus mume]
0	evm.TU.Chr1.2294	KIN14U	0.210302	0.125761	0.741772	5.66909e-159	1.68083e-154	XP_008218171.1 PREDICTED: kinesin-like protein KIFC3 [Prunus mume]
0	evm.TU.Chr5.1430	JHS1	0.293507	0.160051	0.874869	7.31869e-159	2.16992e-154	PQQ12375.1 hypothetical protein Pyn_32585 [Prunus yedoensis var. nudiflora] [Prunus yedoensis]
0	evm.TU.Chr3.9	evm.TU.Chr3.9	0.256049	0.133515	0.939425	7.58776e-159	2.24969e-154	XP_021828121.1 uncharacterized protein LOC110768623 isoform X1 [Prunus avium]
0	evm.TU.Chr5.166	DDB_G0280111	0.836186	0.598274	0.483017	1.04853e-158	3.1088e-154	XP_008231319.1 PREDICTED: AP2-associated protein kinase 1 isoform X1 [Prunus mume]
0	evm.TU.Chr2.4026	GLTP1	0.924616	0.688581	0.425229	1.63929e-158	4.86034e-154	XP_008224329.1 PREDICTED: glycolipid transfer protein 1 [Prunus mume]
0	evm.TU.Chr2.1480	HOS15	0.277068	0.149072	0.894228	3.48833e-158	1.03426e-153	XP_008220285.1 PREDICTED: F-box-like/WD repeat-containing protein TBL1XR1 isoform X1 [Prunus mume]
0	evm.TU.Chr6.1622	SLY1	0.626022	0.421206	0.571689	4.02842e-158	1.19439e-153	XP_008235947.1 PREDICTED: SEC1 family transport protein SLY1 [Prunus mume]
0	evm.TU.Chr5.228	SAP8	0.950071	0.648615	0.550674	5.03094e-158	1.49162e-153	XP_008231312.1 PREDICTED: zinc finger A20 and AN1 domain-containing stress-associated protein 8-like [Prunus mume]
0	evm.TU.Chr2.1205	evm.TU.Chr2.1205	0.698974	0.468679	0.576636	1.19443e-157	3.54135e-153	XP_016646975.1 PREDICTED: LOW QUALITY PROTEIN: protein MLP1 homolog [Prunus mume]
0	evm.TU.Chr7.523	gyp7	0.258366	0.154132	0.745256	1.20823e-157	3.58228e-153	XP_020419427.1 GTPase-activating protein gyp7 isoform X1 [Prunus persica]
0	evm.TU.Chr5.3441	DDB_G0278459	0.742246	0.534928	0.472551	1.25147e-157	3.71049e-153	VVA11304.1 PREDICTED: succinate dehydrogenase assembly [Prunus dulcis]
0	evm.TU.Chr5.2446	RDM3	0.350556	0.215708	0.700569	2.28996e-157	6.7895e-153	XP_008233436.1 PREDICTED: protein RNA-directed DNA methylation 3 [Prunus mume]
0	evm.TU.Chr2.3264	UVR8	0.611758	0.41131	0.572736	2.95407e-157	8.75852e-153	VVA13263.1 PREDICTED: ultraviolet-B receptor UVR8 [Prunus dulcis]
0	evm.TU.Chr2.1813	SIS8	0.716246	0.507956	0.49575	3.20154e-157	9.49226e-153	XP_008220471.1 PREDICTED: serine/threonine-protein kinase EDR1 [Prunus mume]
0	evm.TU.Chr4.840	At4g31860	0.461923	0.308404	0.582831	3.61943e-157	1.07313e-152	XP_008228808.1 PREDICTED: probable protein phosphatase 2C 60 [Prunus mume]
0	evm.TU.Chr2.50	MPC1	0.508292	0.345067	0.558783	3.91927e-157	1.16203e-152	PQQ20589.1 mitochondrial pyruvate carrier 1 isoform X1 [Prunus yedoensis var. nudiflora] [Prunus yedoensis]
0	evm.TU.Chr7.1711	IDM3	0.281404	0.173594	0.696924	5.63797e-157	1.6716e-152	XP_016651119.1 PREDICTED: increased DNA methylation 3 [Prunus mume]
0	evm.TU.Chr4.3098	VPS53	0.490059	0.33276	0.558471	5.67032e-157	1.68119e-152	XP_008229750.1 PREDICTED: vacuolar protein sorting-associated protein 53 A [Prunus mume]
0	evm.TU.Chr5.3348	At5g52840	1.30272	0.975322	0.417578	7.57194e-157	2.245e-152	XP_007218506.1 probable NADH dehydrogenase [ubiquinone] 1 alpha subcomplex subunit 5, mitochondrial [Prunus persica]
0	evm.TU.Chr2.4440	XTH23	0.623762	0.3266	0.933471	9.51308e-157	2.82053e-152	XP_008223658.1 PREDICTED: probable xyloglucan endotransglucosylase/hydrolase protein 23 [Prunus mume]
0	evm.TU.Chr2.2569	OVA9	1.05247	0.761	0.467814	1.02543e-156	3.0403e-152	RXH79298.1 hypothetical protein DVH24_040445 [Malus domestica]
0	evm.TU.Chr3.2675	DIT1	0.276799	0.175177	0.660023	2.57291e-156	7.62842e-152	XP_008227299.1 PREDICTED: dicarboxylate transporter 1, chloroplastic [Prunus mume]
0	evm.TU.Chr6.605	evm.TU.Chr6.605	48.5051	34.1429	0.50655	3.99801e-156	1.18537e-151	XP_008243627.1 PREDICTED: extensin-like [Prunus mume]
0	evm.TU.Chr3.781	COPZ2	0.261897	0.163229	0.682102	4.89406e-156	1.45104e-151	XP_007212146.1 coatomer subunit zeta-2 [Prunus persica]
0	evm.TU.Chr5.1968	rmlD	0.363756	0.219633	0.727875	4.98573e-156	1.47822e-151	XP_008232770.1 PREDICTED: dTDP-4-dehydrorhamnose reductase [Prunus mume]
0	evm.TU.Chr4.1913	VHA-C	1.17132	0.833472	0.49093	6.62007e-156	1.96278e-151	XP_008231040.1 PREDICTED: V-type proton ATPase subunit C [Prunus mume]
0	evm.TU.Chr6.837	XXT2	0.221721	0.105001	1.07835	9.46971e-156	2.80768e-151	XP_008235045.1 PREDICTED: xyloglucan 6-xylosyltransferase 2-like [Prunus mume]
0	evm.TU.Chr4.2855	At4g27130	1.27696	0.93668	0.447082	1.3124e-155	3.89112e-151	PQQ17933.1 protein translation factor SUI1 homolog [Prunus yedoensis var. nudiflora] [Prunus yedoensis]
0	evm.TU.Chr2.5016	evm.TU.Chr2.5016	0.637943	0.47956	0.411715	1.33101e-155	3.94631e-151	XP_008223074.1 PREDICTED: uncharacterized protein LOC103322900 [Prunus mume]
0	evm.TU.Chr7.2563	spg21	2.35439	1.77517	0.407401	1.90613e-155	5.65149e-151	XP_008238643.1 PREDICTED: maspardin-like [Prunus mume]
0	evm.TU.Chr7.1527	Galm	0.355759	0.21447	0.730124	1.94009e-155	5.75218e-151	XP_008240141.1 PREDICTED: aldose 1-epimerase [Prunus mume]
0	evm.TU.Chr2.5372	At1g14780	0.311001	0.203784	0.609878	2.07481e-155	6.1516e-151	XP_008222720.1 PREDICTED: MACPF domain-containing protein At1g14780-like [Prunus mume]
0	evm.TU.Chr2.4315	evm.TU.Chr2.4315	0.490007	0.339368	0.529952	3.87615e-155	1.14924e-150	XP_008223892.1 PREDICTED: uncharacterized protein LOC103323662 [Prunus mume]
0	evm.TU.Chr5.158	evm.TU.Chr5.158	0.517944	0.30892	0.745563	4.59478e-155	1.36231e-150	XP_008231316.1 PREDICTED: serine/arginine repetitive matrix protein 1 [Prunus mume]
0	evm.TU.Chr8.1083	rsca	1.07083	0.697589	0.618278	4.73778e-155	1.40471e-150	XP_008241979.1 PREDICTED: endochitinase-like [Prunus mume]
0	evm.TU.Chr7.195	GPXMC1	0.394826	0.255025	0.630582	6.77514e-155	2.00876e-150	BBH03349.1 glutathione peroxidase 6 [Prunus dulcis]
0	evm.TU.Chr4.1904	rnf10	1.06019	0.783975	0.435439	6.7756e-155	2.0089e-150	XP_008231025.1 PREDICTED: RING finger protein 10 isoform X1 [Prunus mume]
0	evm.TU.Chr1.3318	SCL14	0.462145	0.295657	0.644422	6.95991e-155	2.06354e-150	XP_008245986.1 PREDICTED: scarecrow-like protein 33 [Prunus mume]
0	evm.TU.Chr6.1729	evm.TU.Chr6.1729	1.03919	0.721075	0.527231	1.2447e-154	3.69041e-150	VVA15691.1 PREDICTED: phospholipase (PEARLI 4) [Prunus dulcis]
0	evm.TU.Chr2.957	KNAT3	1.05576	0.770341	0.454708	1.6091e-154	4.77082e-150	XP_021825413.1 homeobox protein knotted-1-like 3 isoform X2 [Prunus avium]
0	evm.TU.Chr1.3899	RPP2B	2.06534	1.56633	0.398987	1.85425e-154	5.49767e-150	XP_008227500.1 PREDICTED: 60S acidic ribosomal protein P2B-like [Prunus mume]
0	evm.TU.Chr4.2169	At3g01520	0.980673	0.70396	0.478278	2.25127e-154	6.67479e-150	XP_008230589.1 PREDICTED: universal stress protein A-like protein [Prunus mume]
0	evm.TU.Chr5.3094	PFK4	0.249075	0.130093	0.93704	3.35166e-154	9.93733e-150	RXI08634.1 hypothetical protein DVH24_022778 [Malus domestica]
0	evm.TU.Chr2.953	evm.TU.Chr2.953	0.711398	0.512803	0.472252	3.89612e-154	1.15516e-149	XP_020410700.1 uncharacterized protein LOC18790266 isoform X1 [Prunus persica]
0	evm.TU.Chr8.828	evm.TU.Chr8.828	25.4169	19.3884	0.390596	4.07338e-154	1.20772e-149	XP_008242175.1 PREDICTED: putative nuclease HARBI1 [Prunus mume]
0	evm.TU.Chr5.1953	ERG3	1.1585	0.766173	0.596514	1.16064e-153	3.44117e-149	XP_008232758.1 PREDICTED: elicitor-responsive protein 3-like [Prunus mume]
0	evm.TU.Chr1.3440	NUDT9	0.292549	0.172916	0.758607	1.55863e-153	4.62118e-149	XP_007205566.2 nudix hydrolase 9 [Prunus persica]
0	evm.TU.Chr1.3610	MON1	0.408769	0.275142	0.571113	1.68172e-153	4.98614e-149	XP_008225682.1 PREDICTED: protein SAND [Prunus mume]
0	evm.TU.Chr2.5082	MSRB5	1.37977	0.973841	0.502672	3.29006e-153	9.75469e-149	XP_008223053.1 PREDICTED: peptide methionine sulfoxide reductase B5-like [Prunus mume]
0	evm.TU.Chr3.30	At5g47720	0.586836	0.413487	0.505116	3.34689e-153	9.92319e-149	RXH85766.1 hypothetical protein DVH24_014350 [Malus domestica]
0	evm.TU.Chr5.1013	RPS25B	1.83815	1.39974	0.393097	3.42713e-153	1.01611e-148	XP_007202782.1 40S ribosomal protein S25 [Prunus persica]
0	evm.TU.Chr2.2794	evm.TU.Chr2.2794	0.496586	0.357828	0.472777	3.4535e-153	1.02393e-148	XP_008221493.1 PREDICTED: F-box protein At2g26160-like isoform X1 [Prunus mume]
0	evm.TU.Chr8.1061	SAC6	0.630965	0.434261	0.538998	3.71107e-153	1.1003e-148	XP_008241955.1 PREDICTED: phosphoinositide phosphatase SAC6 [Prunus mume]
0	evm.TU.Chr1.2344	At3g04780	0.564156	0.390695	0.530051	4.17048e-153	1.23651e-148	XP_008218249.1 PREDICTED: PITH domain-containing protein At3g04780 [Prunus mume]
0	evm.TU.Chr8.779	ALE2	1.06923	0.762676	0.487437	1.03818e-152	3.07811e-148	XP_008242345.1 PREDICTED: uncharacterized protein LOC103340685 isoform X1 [Prunus mume]
0	evm.TU.Chr3.2249	RIDA	0.254086	0.148596	0.773917	1.81446e-152	5.37969e-148	XP_021808758.1 reactive Intermediate Deaminase A, chloroplastic isoform X2 [Prunus avium]
0	evm.TU.Chr2.3275	RGS1	0.717567	0.501092	0.51804	2.31182e-152	6.85431e-148	XP_008221967.1 PREDICTED: regulator of G-protein signaling 1 isoform X1 [Prunus mume]
0	evm.TU.Chr4.1760	At2g31400	0.226423	0.109737	1.04497	2.60685e-152	7.72904e-148	XP_008227881.1 PREDICTED: pentatricopeptide repeat-containing protein At2g31400, chloroplastic [Prunus mume]
0	evm.TU.Chr3.1242	Reg-2	0.203917	0.109842	0.892552	2.87157e-152	8.51391e-148	XP_008225917.1 PREDICTED: haloacid dehalogenase-like hydrolase domain-containing protein 3 [Prunus mume]
0	evm.TU.Chr1.2165	ACBP4	0.357774	0.208881	0.776366	3.83943e-152	1.13835e-147	XP_008246401.1 PREDICTED: acyl-CoA-binding domain-containing protein 4 [Prunus mume]
0	evm.TU.Chr7.2077	AP2M	0.760018	0.56772	0.420855	1.78335e-151	5.28745e-147	BBH02903.1 Clathrin adaptor complexes medium subunit family protein, partial [Prunus dulcis]
0	evm.TU.Chr6.2597	PAT23	0.691152	0.483637	0.51508	1.94496e-151	5.76662e-147	XP_008237078.1 PREDICTED: probable protein S-acyltransferase 23 isoform X1 [Prunus mume]
0	evm.TU.Chr2.2166	evm.TU.Chr2.2166	0.45992	0.297425	0.628856	2.41099e-151	7.14834e-147	XP_008221152.1 PREDICTED: uncharacterized protein LOC103321154 [Prunus mume]
0	evm.TU.Chr6.686	evm.TU.Chr6.686	0.341713	0.187501	0.865887	4.51333e-151	1.33816e-146	XP_008237571.1 PREDICTED: intracellular protein transport protein USO1-like [Prunus mume]
0	evm.TU.Chr5.1191	evm.TU.Chr5.1191	0.339912	0.193119	0.81567	6.2011e-151	1.83856e-146	XP_021817658.1 uncharacterized protein LOC110759829 isoform X2 [Prunus avium]
0	evm.TU.Chr8.1281	RER1B	1.36724	1.01931	0.423674	9.52981e-151	2.82549e-146	XP_008241706.1 PREDICTED: protein RER1B [Prunus mume]
0	evm.TU.Chr8.738	evm.TU.Chr8.738	0.764136	0.590125	0.372808	1.68136e-150	4.98507e-146	XP_008242434.1 PREDICTED: uncharacterized protein LOC103340768 [Prunus mume]
0	evm.TU.Chr5.3092	ERF5	0.73925	0.421627	0.810096	3.05643e-150	9.062e-146	XP_008234445.1 PREDICTED: ethylene-responsive transcription factor ERF105 [Prunus mume]
0	evm.TU.Chr4.2045	bst1	0.282679	0.181807	0.636757	4.62879e-150	1.37239e-145	XP_008230446.1 PREDICTED: uncharacterized protein LOC103329728 isoform X1 [Prunus mume]
0	evm.TU.Chr3.1795	IDM1	0.28842	0.176525	0.708301	9.0173e-150	2.67354e-145	XP_008226525.1 PREDICTED: increased DNA methylation 1 [Prunus mume]
0	evm.TU.Chr4.2771	At2g19130	0.586257	0.444518	0.399291	9.13474e-150	2.70836e-145	XP_007214934.1 G-type lectin S-receptor-like serine/threonine-protein kinase At2g19130 [Prunus persica]
0	evm.TU.Chr3.875	ALIS2	0.439545	0.286973	0.615095	3.38167e-149	1.00263e-144	XP_008225517.1 PREDICTED: putative ALA-interacting subunit 2 [Prunus mume]
0	evm.TU.Chr1.1348	ADK	0.657817	0.46624	0.496614	3.50906e-149	1.0404e-144	XP_007205661.1 adenylate kinase 1, chloroplastic [Prunus persica]
0	evm.TU.Chr1.3972	FDX3	0.255033	0.150347	0.762387	3.84619e-149	1.14036e-144	XP_008228634.1 PREDICTED: ferredoxin, root R-B1 [Prunus mume]
0	evm.TU.Chr6.383	ACER	1.38439	0.926124	0.579974	4.94447e-149	1.46599e-144	XP_008237825.1 PREDICTED: alkaline ceramidase 3-like [Prunus mume]
0	evm.TU.Chr1.1478	TRP3	0.467498	0.353651	0.402632	1.16861e-148	3.4648e-144	XP_008240801.1 PREDICTED: telomere repeat-binding protein 5-like [Prunus mume]
0	evm.TU.Chr2.5329	BHLH62	1.97908	1.43596	0.462814	1.29889e-148	3.85108e-144	XP_007221818.1 transcription factor bHLH62 [Prunus persica]
0	evm.TU.Chr8.278	CBP60E	0.270939	0.142084	0.931223	3.7884e-148	1.12322e-143	XP_016651946.1 PREDICTED: calmodulin-binding protein 60 E isoform X1 [Prunus mume]
0	evm.TU.Chr8.2727	PAT04	0.308048	0.203488	0.598212	4.85729e-148	1.44014e-143	XP_008240604.1 PREDICTED: probable protein S-acyltransferase 4 [Prunus mume]
0	evm.TU.Chr2.5627	At2g31440	0.560013	0.375011	0.578529	8.93405e-148	2.64886e-143	XP_007223734.1 gamma-secretase subunit APH1-like [Prunus persica]
0	evm.TU.Chr8.340	EDR2L	0.478589	0.336624	0.507651	1.05641e-147	3.13215e-143	XP_008242887.1 PREDICTED: protein ENHANCED DISEASE RESISTANCE 2-like isoform X1 [Prunus mume]
0	evm.TU.Chr5.2881	AL1	0.609743	0.422538	0.52912	1.10269e-147	3.26937e-143	XP_008233764.1 PREDICTED: PHD finger protein ALFIN-LIKE 1 [Prunus mume]
0	evm.TU.Chr1.3991	CPA	0.397883	0.269164	0.56386	1.56302e-147	4.63419e-143	XP_007205639.1 N-carbamoylputrescine amidase [Prunus persica]
0	evm.TU.Chr5.2977	VPA0103	0.49388	0.344489	0.519706	2.04881e-147	6.07452e-143	XP_008233863.1 PREDICTED: macro domain-containing protein VPA0103 [Prunus mume]
0	evm.TU.Chr8.334	evm.TU.Chr8.334	0.614221	0.426451	0.526377	2.32417e-147	6.89094e-143	XP_008242893.1 PREDICTED: uncharacterized protein LOC103341193 [Prunus mume]
0	evm.TU.Chr6.558	GONST1	0.471247	0.326546	0.529197	3.09541e-147	9.17759e-143	XP_007200369.1 GDP-mannose transporter GONST1 [Prunus persica]
0	evm.TU.Chr8.563	PXMP2	0.387438	0.222724	0.798708	3.13011e-147	9.28046e-143	XP_008242659.1 PREDICTED: PXMP2/4 family protein 2 isoform X1 [Prunus mume]
0	evm.TU.Chr8.1943	evm.TU.Chr8.1943	0.324597	0.196622	0.723226	7.84501e-147	2.32597e-142	XP_008240915.1 PREDICTED: uncharacterized protein LOC103339406 [Prunus mume]
0	evm.TU.Chr4.273	CALS12	0.447601	0.324084	0.465845	1.45256e-146	4.30671e-142	XP_008229065.1 PREDICTED: callose synthase 12 [Prunus mume]
0	evm.TU.Chr7.1537	TIFY6B	0.788165	0.558539	0.496841	1.94332e-146	5.76175e-142	XP_008240126.1 PREDICTED: protein TIFY 6B isoform X1 [Prunus mume]
0	evm.TU.Chr2.757	PPCS2	0.45922	0.297462	0.62648	2.69227e-146	7.98232e-142	VVA13711.1 PREDICTED: phosphopantothenate--cysteine [Prunus dulcis]
0	evm.TU.Chr7.2570	PAT14	0.378099	0.244191	0.630755	4.37604e-146	1.29745e-141	XP_008238650.1 PREDICTED: probable protein S-acyltransferase 14 [Prunus mume]
0	evm.TU.Chr7.1026	TOR1L3	0.896893	0.51318	0.80547	5.26831e-146	1.562e-141	XP_008239690.1 PREDICTED: microtubule-associated protein TORTIFOLIA1 [Prunus mume]
0	evm.TU.Chr8.2696	MSBP2	0.287777	0.159302	0.853183	5.93175e-146	1.7587e-141	XP_008235236.1 PREDICTED: membrane steroid-binding protein 2-like [Prunus mume]
0	evm.TU.Chr2.1500	evm.TU.Chr2.1500	0.425294	0.299965	0.503668	6.91226e-146	2.04942e-141	XP_008220302.1 PREDICTED: uncharacterized protein LOC103320400 [Prunus mume]
0	evm.TU.Chr1.286	DPBF3	0.300802	0.18152	0.728687	9.78438e-146	2.90097e-141	XP_008231203.1 PREDICTED: ABSCISIC ACID-INSENSITIVE 5-like protein 2 isoform X1 [Prunus mume]
0	evm.TU.Chr4.1878	ACS	0.375696	0.244111	0.622026	1.67664e-145	4.97107e-141	XP_016649278.1 PREDICTED: acetyl-coenzyme A synthetase, chloroplastic/glyoxysomal [Prunus mume]
0	evm.TU.Chr6.1281	XI-B	0.656095	0.473508	0.470518	2.02887e-145	6.01539e-141	XP_008235555.1 PREDICTED: myosin-6-like [Prunus mume]
0	evm.TU.Chr5.3470	At4g27745	2.81429	1.99015	0.499891	2.09159e-145	6.20136e-141	XP_008234695.1 PREDICTED: protein yippee-like At4g27745 [Prunus mume]
0	evm.TU.Chr2.2230	HEMC	0.251731	0.13796	0.867634	2.65148e-145	7.86138e-141	XP_008221067.1 PREDICTED: porphobilinogen deaminase, chloroplastic [Prunus mume]
0	evm.TU.Chr1.3082	CCR1	0.636621	0.42566	0.580733	2.65227e-145	7.86371e-141	XP_008234536.1 PREDICTED: cinnamoyl-CoA reductase 1-like [Prunus mume]
0	evm.TU.Chr6.2337	OST48	0.410174	0.290722	0.496594	6.60584e-145	1.95857e-140	XP_008236786.1 PREDICTED: dolichyl-diphosphooligosaccharide--protein glycosyltransferase 48 kDa subunit-like [Prunus mume]
0	evm.TU.Chr7.1833	evm.TU.Chr7.1833	0.794164	0.523229	0.601993	7.41233e-145	2.19768e-140	XP_008238031.1 PREDICTED: uncharacterized protein LOC103336708 [Prunus mume]
0	evm.TU.Chr5.474	evm.TU.Chr5.474	0.517318	0.374318	0.466787	7.73543e-145	2.29348e-140	XP_008231509.1 PREDICTED: heavy metal-associated isoprenylated plant protein 3-like [Prunus mume]
0	evm.TU.Chr1.3069	evm.TU.Chr1.3069	0.64938	0.442833	0.5523	8.46272e-145	2.50911e-140	XP_008232600.1 PREDICTED: uncharacterized protein LOC103331694 [Prunus mume]
0	evm.TU.Chr5.149	evm.TU.Chr5.149	0.567587	0.395068	0.522739	9.59238e-145	2.84405e-140	ONI20205.1 hypothetical protein PRUPE_2G003100 [Prunus persica]
0	evm.TU.Chr8.1710	At1g67190	0.30016	0.178615	0.748877	9.89387e-145	2.93343e-140	XP_008241239.1 PREDICTED: F-box/LRR-repeat protein At1g67190-like [Prunus mume]
0	evm.TU.Chr2.4582	HHP2	0.437557	0.258437	0.759658	1.218e-144	3.61125e-140	XP_008223599.1 PREDICTED: heptahelical transmembrane protein 2-like isoform X1 [Prunus mume]
0	evm.TU.Chr3.1365	RPS9	0.237077	0.144997	0.709337	1.25274e-144	3.71425e-140	PQQ15332.1 30S ribosomal protein S9 chloroplastic [Prunus yedoensis var. nudiflora] [Prunus yedoensis]
0	evm.TU.Chr2.502	evm.TU.Chr2.502	1.66943	1.17963	0.501022	1.42053e-144	4.21174e-140	XP_008219242.1 PREDICTED: uncharacterized protein LOC103319477 [Prunus mume]
0	evm.TU.Chr8.1805	TT9	0.253788	0.154766	0.713533	3.36362e-144	9.97279e-140	XP_008243462.1 PREDICTED: uncharacterized protein LOC103341704 isoform X1 [Prunus mume]
0	evm.TU.Chr2.2771	dst1	0.278926	0.177189	0.654593	6.1309e-144	1.81775e-139	XP_007225270.1 germinal center kinase 1 [Prunus persica]
0	evm.TU.Chr6.1791	TPI	0.354616	0.214012	0.728564	7.09977e-144	2.10501e-139	XP_008236196.1 PREDICTED: triosephosphate isomerase, chloroplastic [Prunus mume]
0	evm.TU.Chr4.2843	DDB_G0271664	0.377223	0.244667	0.624596	8.94299e-144	2.65151e-139	XP_008230102.1 PREDICTED: SPX and EXS domain-containing protein 1-like isoform X2 [Prunus mume]
0	evm.TU.Chr5.2858	At3g11230	0.98448	0.729092	0.433261	9.57191e-144	2.83798e-139	XP_008233742.1 PREDICTED: protein yippee-like [Prunus mume]
0	evm.TU.Chr3.937	Os03g0784700	0.715242	0.495584	0.529301	1.49594e-143	4.4353e-139	XP_008225595.1 PREDICTED: ferredoxin--NADP reductase, root isozyme, chloroplastic [Prunus mume]
0	evm.TU.Chr2.4784	NRPB9A	0.365481	0.235654	0.633127	1.58064e-143	4.68645e-139	XP_007223507.1 DNA-directed RNA polymerases II, IV and V subunit 9A isoform X1 [Prunus persica]
0	evm.TU.Chr5.2740	RLCK176	0.347396	0.240265	0.531957	2.34058e-143	6.93958e-139	BBG97974.1 Protein kinase superfamily protein [Prunus dulcis]
0	evm.TU.Chr1.1351	WRKY44	0.449002	0.287565	0.642836	7.62552e-143	2.26089e-138	XP_008242029.1 PREDICTED: WRKY transcription factor 44 isoform X1 [Prunus mume]
0	evm.TU.Chr2.1143	SYP32	0.562358	0.405412	0.4721	1.27065e-142	3.76736e-138	XP_008219844.1 PREDICTED: syntaxin-32-like [Prunus mume]
0	evm.TU.Chr3.3197	At4g12770	1.28294	0.94982	0.433725	1.33929e-142	3.97087e-138	XP_008227521.1 PREDICTED: auxilin-related protein 1-like [Prunus mume]
0	evm.TU.Chr2.1486	APD2	0.334228	0.21912	0.609112	1.40367e-142	4.16175e-138	VVA11987.1 PREDICTED: cytochrome P450 [Prunus dulcis]
0	evm.TU.Chr3.23	At1g03370	0.452966	0.321437	0.494868	2.20009e-142	6.52306e-138	XP_008224645.1 PREDICTED: C2 and GRAM domain-containing protein At1g03370 isoform X1 [Prunus mume]
0	evm.TU.Chr2.5412	SPBC2A9.03	1.7205	1.33059	0.370755	3.01094e-142	8.92714e-138	XP_008244429.1 PREDICTED: uncharacterized WD repeat-containing protein C2A9.03-like isoform X2 [Prunus mume]
0	evm.TU.Chr2.4890	MFP2	0.833703	0.573141	0.540642	3.84272e-142	1.13933e-137	XP_008223215.1 PREDICTED: peroxisomal fatty acid beta-oxidation multifunctional protein MFP2 [Prunus mume]
0	evm.TU.Chr5.2865	CPRD49	0.574267	0.348186	0.721862	4.39578e-142	1.3033e-137	XP_008233751.1 PREDICTED: GDSL esterase/lipase CPRD49 [Prunus mume]
0	evm.TU.Chr6.1974	Dnajc14	0.368351	0.234195	0.653371	6.29273e-142	1.86573e-137	XP_008236435.1 PREDICTED: uncharacterized protein LOC103335205 [Prunus mume]
0	evm.TU.Chr7.1431	evm.TU.Chr7.1431	0.429998	0.271571	0.663002	7.3852e-142	2.18964e-137	XP_008240257.1 PREDICTED: uncharacterized protein LOC103338783 isoform X1 [Prunus mume]
0	evm.TU.Chr1.1931	At3g19950	0.222288	0.118865	0.903104	1.03804e-141	3.0777e-137	XP_008244448.1 PREDICTED: uncharacterized protein LOC103342587 [Prunus mume]
0	evm.TU.Chr1.2098	EXD3	0.768509	0.548546	0.486449	1.39713e-141	4.14235e-137	XP_008245816.1 PREDICTED: uncharacterized protein LOC103343964 [Prunus mume]
0	evm.TU.Chr5.291	NAGLU	0.286551	0.169343	0.75884	5.42803e-141	1.60936e-136	XP_007218923.1 alpha-N-acetylglucosaminidase [Prunus persica]
0	evm.TU.Chr4.1192	GC5	0.971174	0.703417	0.465349	7.26868e-141	2.15509e-136	XP_008228564.1 PREDICTED: golgin candidate 5 [Prunus mume]
0	evm.TU.Chr3.73	SCL13	3.49138	2.62272	0.412734	1.06784e-140	3.16605e-136	XP_008227448.1 PREDICTED: scarecrow-like protein 13 [Prunus mume]
0	evm.TU.Chr7.649	ACP1	0.24863	0.134219	0.889412	1.17008e-140	3.46916e-136	XP_008239545.1 PREDICTED: acyl carrier protein 1, chloroplastic [Prunus mume]
0	evm.TU.Chr2.836	GONST5	1.7996	1.34745	0.417451	1.92853e-140	5.71789e-136	XP_008219654.1 PREDICTED: UDP-galactose transporter 1 [Prunus mume]
0	evm.TU.Chr8.2034	evm.TU.Chr8.2034	2.92851	2.25851	0.374791	3.5422e-140	1.05023e-135	VVA32358.1 PREDICTED: NADH [Prunus dulcis]
0	evm.TU.Chr3.3195	PSL5	0.977666	0.733699	0.414155	1.12772e-139	3.34359e-135	XP_008227517.1 PREDICTED: probable glucan 1,3-alpha-glucosidase [Prunus mume]
0	evm.TU.Chr4.200	evm.TU.Chr4.200	1.31285	0.992152	0.404065	1.19105e-139	3.53133e-135	XP_021827754.1 uncharacterized protein LOC110768338 isoform X1 [Prunus avium]
0	evm.TU.Chr3.824	UREG	0.538478	0.372232	0.532686	1.20777e-139	3.58092e-135	XP_028959407.1 uncharacterized protein LOC103427884 [Malus domestica]
0	evm.TU.Chr4.2183	EO	0.776605	0.588624	0.399836	1.58708e-139	4.70554e-135	XP_007215689.1 2-methylene-furan-3-one reductase [Prunus persica]
0	evm.TU.Chr8.1141	CNR13	1.92842	1.4733	0.388363	1.58966e-139	4.71318e-135	XP_008242040.1 PREDICTED: protein MID1-COMPLEMENTING ACTIVITY 1 isoform X1 [Prunus mume]
0	evm.TU.scaffold21.5	F22B5.10	0.362901	0.24612	0.560211	1.63545e-139	4.84894e-135	XP_008241186.1 PREDICTED: transmembrane and coiled-coil domain-containing protein 1 [Prunus mume]
0	evm.TU.Chr3.1932	GMGT1	0.279322	0.142416	0.971819	7.29361e-139	2.16248e-134	XP_008237711.1 PREDICTED: galactomannan galactosyltransferase 1-like [Prunus mume]
0	evm.TU.Chr1.1097	evm.TU.Chr1.1097	0.79607	0.585654	0.442847	7.71116e-139	2.28628e-134	XP_008237553.1 PREDICTED: uncharacterized protein LOC103336284 isoform X1 [Prunus mume]
0	evm.TU.Chr3.2389	RPL24	0.281434	0.176625	0.672109	1.00057e-138	2.96659e-134	XP_008244329.1 PREDICTED: 50S ribosomal protein L24, chloroplastic [Prunus mume]
0	evm.TU.Chr6.1723	trappc2l	0.610296	0.440213	0.471306	1.8367e-138	5.44562e-134	XP_008236044.1 PREDICTED: trafficking protein particle complex subunit 2-like protein [Prunus mume]
0	evm.TU.Chr2.3605	evm.TU.Chr2.3605	1.11127	0.79971	0.474657	2.57068e-138	7.62182e-134	XP_007222189.1 uncharacterized protein LOC18792350 [Prunus persica]
0	evm.TU.Chr6.1472	RABA5B	0.779293	0.569375	0.452785	1.10229e-137	3.26817e-133	BBH09976.1 RAB GTPase homolog A5B, partial [Prunus dulcis]
0	evm.TU.Chr3.1193	At3g12800	0.298953	0.182908	0.708804	1.43123e-137	4.24345e-133	XP_008225860.1 PREDICTED: peroxisomal 2,4-dienoyl-CoA reductase-like [Prunus mume]
0	evm.TU.Chr1.1011	BRK1	0.570817	0.417904	0.449857	1.49346e-137	4.42795e-133	XP_008236619.1 PREDICTED: protein BRICK 1 [Prunus mume]
0	evm.TU.Chr2.2422	evm.TU.Chr2.2422	0.600522	0.438539	0.453512	1.55087e-137	4.59816e-133	XP_008221426.1 PREDICTED: uncharacterized protein LOC103321411 [Prunus mume]
0	evm.TU.Chr2.1720	FAP2	0.438276	0.337319	0.377728	1.55786e-137	4.6189e-133	XP_008220581.1 PREDICTED: fatty-acid-binding protein 2 isoform X1 [Prunus mume]
0	evm.TU.Chr2.4883	FAHD1	0.942126	0.718258	0.391418	2.40756e-137	7.13817e-133	XP_008223221.1 PREDICTED: acylpyruvase FAHD1, mitochondrial [Prunus mume]
0	evm.TU.Chr6.805	OEP164	0.357408	0.236651	0.594811	2.68182e-137	7.95131e-133	XP_020409335.1 outer envelope pore protein 16-4, chloroplastic isoform X1 [Prunus persica]
0	evm.TU.Chr6.362	CLPX3	0.455132	0.330075	0.463489	2.98146e-137	8.83973e-133	XP_008232534.1 PREDICTED: LOW QUALITY PROTEIN: CLP protease regulatory subunit CLPX3, mitochondrial [Prunus mume]
0	evm.TU.Chr8.1392	PSBO	2.64121	1.97549	0.418994	7.7153e-137	2.28751e-132	XP_007202212.1 oxygen-evolving enhancer protein 1, chloroplastic [Prunus persica]
0	evm.TU.Chr6.1011	NAA20	0.682937	0.503895	0.438628	9.52771e-137	2.82487e-132	XP_008235294.1 PREDICTED: N-alpha-acetyltransferase 20 [Prunus mume]
0	evm.TU.Chr1.3769	SODCP	0.647045	0.467623	0.468521	1.38559e-136	4.10812e-132	XP_008226630.1 PREDICTED: superoxide dismutase [Cu-Zn], chloroplastic [Prunus mume]
0	evm.TU.Chr7.1594	evm.TU.Chr7.1594	0.233279	0.143953	0.696455	1.69274e-136	5.01879e-132	XP_008240371.1 PREDICTED: uncharacterized protein LOC103338883 [Prunus mume]
0	evm.TU.Chr8.433	rpmJ	0.580791	0.404991	0.52013	1.74726e-136	5.18044e-132	VVA28157.1 PREDICTED: 50S ribosomal L36 [Prunus dulcis]
0	evm.TU.Chr3.1704	BEH4	0.353455	0.243025	0.540422	4.20535e-136	1.24684e-131	XP_008226380.1 PREDICTED: BES1/BZR1 homolog protein 4 [Prunus mume]
0	evm.TU.Chr5.344	SEC31B	0.597048	0.424161	0.493236	5.02468e-136	1.48977e-131	XP_008231536.1 PREDICTED: protein transport protein SEC31 homolog B [Prunus mume]
0	evm.TU.Chr5.2760	APUM1	0.489497	0.336677	0.539935	6.75545e-136	2.00292e-131	XP_008233648.1 PREDICTED: pumilio homolog 1-like [Prunus mume]
0	evm.TU.Chr8.306	At2g41040	0.367178	0.240496	0.61047	7.32055e-136	2.17047e-131	XP_021808957.1 uncharacterized methyltransferase At2g41040, chloroplastic [Prunus avium]
0	evm.TU.Chr1.1261	PCRK1	1.16124	0.883658	0.394101	8.92628e-136	2.64655e-131	XP_008243964.1 PREDICTED: probable receptor-like protein kinase At5g47070 isoform X1 [Prunus mume]
0	evm.TU.Chr4.2259	BIR2	1.56073	1.17287	0.412178	9.74109e-136	2.88814e-131	XP_008230695.1 PREDICTED: inactive LRR receptor-like serine/threonine-protein kinase BIR2 [Prunus mume]
0	evm.TU.Chr2.151	TMN1	1.31739	1.0138	0.377908	1.08277e-135	3.21032e-131	XP_008218557.1 PREDICTED: transmembrane 9 superfamily member 1 [Prunus mume]
0	evm.TU.Chr8.681	At4g29120	0.215882	0.117735	0.874701	2.66649e-135	7.90587e-131	XP_008242486.1 PREDICTED: probable 3-hydroxyisobutyrate dehydrogenase-like 1, mitochondrial [Prunus mume]
0	evm.TU.Chr1.2806	RPL31	0.568795	0.398961	0.511662	2.6979e-135	7.999e-131	XP_007206152.1 60S ribosomal protein L31 [Prunus persica]
0	evm.TU.Chr6.2424	LYSA2	0.509371	0.364025	0.484678	3.84573e-135	1.14022e-130	XP_008236927.1 PREDICTED: diaminopimelate decarboxylase 1, chloroplastic-like [Prunus mume]
0	evm.TU.Chr5.2128	UBC4	0.363236	0.246525	0.559177	4.22515e-135	1.25272e-130	XP_008233026.1 PREDICTED: ubiquitin-conjugating enzyme E2-23 kDa isoform X1 [Prunus mume]
0	evm.TU.Chr5.1800	PAT14	0.349373	0.231381	0.594497	2.06497e-134	6.12244e-130	BBG97413.1 DHHC-type zinc finger family protein [Prunus dulcis]
0	evm.TU.Chr6.2340	At4g36750	0.357834	0.235314	0.604704	2.29581e-134	6.80685e-130	XP_008236788.1 PREDICTED: probable NAD(P)H dehydrogenase (quinone) FQR1-like 1 [Prunus mume]
0	evm.TU.Chr7.361	At5g41760	0.287763	0.180203	0.675257	3.57276e-134	1.05929e-129	XP_007209334.1 CMP-sialic acid transporter 1 [Prunus persica]
0	evm.TU.Chr4.800	PFDN6	0.279695	0.187116	0.579923	5.11897e-134	1.51772e-129	XP_007215084.1 prefoldin subunit 6 [Prunus persica]
0	evm.TU.Chr8.454	At4g32390	1.26094	0.942435	0.42004	7.03988e-134	2.08725e-129	XP_008242762.1 PREDICTED: probable sugar phosphate/phosphate translocator At4g32390 [Prunus mume]
0	evm.TU.Chr1.562	CURL3	0.330061	0.207258	0.671303	7.4661e-134	2.21362e-129	XP_008232346.1 PREDICTED: systemin receptor SR160 [Prunus mume]
0	evm.TU.Chr1.3821	ALPHA-ADR	0.549419	0.412691	0.412845	9.71396e-134	2.88009e-129	XP_008227056.1 PREDICTED: AP-2 complex subunit alpha-1-like isoform X2 [Prunus mume]
0	evm.TU.Chr8.2131	PROC1	0.288845	0.175879	0.715714	1.55075e-133	4.59781e-129	XP_008240728.1 PREDICTED: pyrroline-5-carboxylate reductase-like [Prunus mume]
0	evm.TU.Chr2.4232	PECT1	1.0566	0.809867	0.383669	1.77021e-133	5.24848e-129	XP_008223819.1 PREDICTED: ethanolamine-phosphate cytidylyltransferase-like [Prunus mume]
0	evm.TU.Chr3.2174	ETFA	0.676889	0.49222	0.459617	2.11486e-133	6.27034e-129	VVA29254.1 PREDICTED: electron transfer flavo [Prunus dulcis]
0	evm.TU.Chr2.1633	CM2	4.00405	2.75122	0.541386	2.27382e-133	6.74164e-129	XP_008220678.1 PREDICTED: chorismate mutase 2 [Prunus mume]
0	evm.TU.Chr2.3389	GCS1	0.233514	0.125463	0.896246	2.48055e-133	7.35459e-129	TQD96744.1 hypothetical protein C1H46_017637 [Malus baccata]
0	evm.TU.Chr8.1177	evm.TU.Chr8.1177	0.441345	0.299048	0.561529	4.06047e-133	1.20389e-128	XP_016651873.1 PREDICTED: uncharacterized protein LOC103340211 [Prunus mume]
0	evm.TU.Chr2.4144	GLCAT14A	0.235181	0.149989	0.648912	4.41989e-133	1.31045e-128	XP_008223996.1 PREDICTED: beta-glucuronosyltransferase GlcAT14A [Prunus mume]
0	evm.TU.Chr6.372	RAD52-1	0.237548	0.132102	0.846574	5.57185e-133	1.652e-128	XP_008237810.1 PREDICTED: uncharacterized protein LOC103336536 [Prunus mume]
0	evm.TU.Chr4.2251	SNL2	0.486231	0.328924	0.563886	7.18465e-133	2.13018e-128	TQD86884.1 hypothetical protein C1H46_027501 [Malus baccata]
0	evm.TU.Chr1.3977	LIF2	0.457318	0.326578	0.485771	7.58811e-133	2.2498e-128	XP_008228678.1 PREDICTED: heterogeneous nuclear ribonucleoprotein R-like [Prunus mume]
0	evm.TU.Chr4.1886	SYP22	0.474021	0.36348	0.383075	1.12706e-132	3.34161e-128	XP_008231219.1 PREDICTED: syntaxin-22-like [Prunus mume]
0	evm.TU.Chr1.1667	LHCB4.1	0.418626	0.243403	0.782311	1.42144e-132	4.21444e-128	PQM37908.1 chlorophyll a-b binding protein CP29.1 chloroplastic [Prunus yedoensis var. nudiflora] [Prunus yedoensis]
0	evm.TU.Chr6.1237	evm.TU.Chr6.1237	0.476028	0.312878	0.605446	1.44476e-132	4.28356e-128	XP_008235592.1 PREDICTED: uncharacterized protein LOC103334409 [Prunus mume]
0	evm.TU.Chr4.2350	PTB	1.28775	0.973119	0.404161	2.62201e-132	7.774e-128	XP_021812500.1 polypyrimidine tract-binding protein homolog 1 isoform X1 [Prunus avium]
0	evm.TU.Chr7.1862	RPL13B	0.449599	0.331677	0.438861	3.41521e-132	1.01257e-127	XP_008238048.1 PREDICTED: 60S ribosomal protein L13-1 [Prunus mume]
0	evm.TU.Chr3.842	katnal2	0.367484	0.245551	0.581659	4.00457e-132	1.18732e-127	XP_008225486.1 PREDICTED: katanin p60 ATPase-containing subunit A-like 2 isoform X1 [Prunus mume]
0	evm.TU.Chr7.431	DRP1A	0.36953	0.244628	0.595101	1.02146e-131	3.02852e-127	XP_008239136.1 PREDICTED: dynamin-related protein 5A [Prunus mume]
0	evm.TU.Chr3.1669	SYNC1	0.527961	0.375633	0.491108	1.43912e-131	4.26684e-127	XP_021832091.1 asparagine--tRNA ligase, cytoplasmic 1-like isoform X1 [Prunus avium]
0	evm.TU.Chr8.929	KAS2	0.260522	0.166476	0.64609	2.26538e-131	6.71664e-127	XP_008242279.1 PREDICTED: 3-oxoacyl-[acyl-carrier-protein] synthase II, chloroplastic-like [Prunus mume]
0	evm.TU.Chr2.1946	RER1B	0.636895	0.456674	0.479889	2.45479e-131	7.2782e-127	XP_007225907.2 protein RER1B [Prunus persica]
0	evm.TU.Chr1.1868	Os07g0679700	0.895933	0.668103	0.42332	4.11556e-131	1.22022e-126	XP_008244859.1 PREDICTED: B3 domain-containing transcription repressor VAL2 isoform X1 [Prunus mume]
0	evm.TU.Chr6.2369	At4g34450	1.11066	0.831366	0.417863	5.14401e-131	1.52515e-126	XP_008236878.1 PREDICTED: coatomer subunit gamma [Prunus mume]
0	evm.TU.Chr5.1483	Rnf167	1.2223	0.923197	0.40489	9.77395e-131	2.89788e-126	XP_008245341.1 PREDICTED: protein goliath-like [Prunus mume]
0	evm.TU.Chr4.2331	ZHD9	0.810243	0.582396	0.476356	2.91966e-130	8.65649e-126	XP_020415832.1 zinc-finger homeodomain protein 9 [Prunus persica]
0	evm.TU.Chr2.4673	HS1	0.378556	0.274895	0.461625	3.39048e-130	1.00524e-125	XP_008223434.1 PREDICTED: probable protein Pop3 [Prunus mume]
0	evm.TU.Chr2.3019	SNL4	1.11352	0.826963	0.429233	3.90332e-130	1.1573e-125	XP_016647559.1 PREDICTED: paired amphipathic helix protein Sin3-like 4 isoform X1 [Prunus mume]
0	evm.TU.Chr1.2152	At3g05500	10.9077	8.27622	0.398305	4.06342e-130	1.20476e-125	XP_008246419.1 PREDICTED: REF/SRPP-like protein At3g05500 [Prunus mume]
0	evm.TU.Chr2.1169	At2g24330	0.594189	0.454707	0.385983	4.72798e-130	1.4018e-125	XP_008219810.1 PREDICTED: uncharacterized protein At2g24330 [Prunus mume]
0	evm.TU.Chr2.324	evm.TU.Chr2.324	0.789363	0.612698	0.365513	8.88777e-130	2.63514e-125	XP_008219011.1 PREDICTED: uncharacterized protein LOC103319277 [Prunus mume]
0	evm.TU.Chr4.2910	HPL	0.34857	0.248138	0.490305	9.20938e-130	2.73049e-125	XP_008229987.1 PREDICTED: linolenate hydroperoxide lyase, chloroplastic [Prunus mume]
0	evm.TU.Chr8.253	UBP23	2.47465	1.92061	0.36566	1.20112e-129	3.56121e-125	XP_008242981.1 PREDICTED: ubiquitin carboxyl-terminal hydrolase 23 [Prunus mume]
0	evm.TU.Chr3.1914	ERF4	0.699583	0.510463	0.45469	1.99836e-129	5.92494e-125	XP_021821714.1 ethylene-responsive transcription factor 4 [Prunus avium]
0	evm.TU.Chr1.2515	CBSX6	0.536671	0.401473	0.418737	4.88496e-129	1.44834e-124	XP_008218432.1 PREDICTED: CBS domain-containing protein CBSX6 [Prunus mume]
0	evm.TU.Chr6.1003	CYCP3-1	0.246776	0.158685	0.63704	6.04717e-129	1.79293e-124	XP_008235285.1 PREDICTED: cyclin-P3-1 [Prunus mume]
0	evm.TU.Chr5.3030	ATG18D	0.865558	0.659893	0.391397	6.19912e-129	1.83798e-124	VVA18571.1 PREDICTED: autophagy-related [Prunus dulcis]
0	evm.TU.Chr1.2074	evm.TU.Chr1.2074	0.575712	0.43027	0.420104	1.28723e-128	3.81651e-124	XP_008246017.1 PREDICTED: uncharacterized protein LOC103344169 [Prunus mume]
0	evm.TU.Chr2.4413	VDAC4	0.526409	0.353581	0.574146	1.9872e-128	5.89186e-124	XP_008223703.1 PREDICTED: mitochondrial outer membrane protein porin 4 [Prunus mume]
0	evm.TU.Chr4.2642	ARB_01444	0.346201	0.232717	0.573032	2.60892e-128	7.73518e-124	RDX61171.1 hypothetical protein CR513_60624, partial [Mucuna pruriens]
0	evm.TU.Chr6.2024	LIP1	0.429362	0.295682	0.538148	3.19511e-128	9.47318e-124	XP_008236383.1 PREDICTED: triacylglycerol lipase 1 [Prunus mume]
0	evm.TU.Chr4.1814	evm.TU.Chr4.1814	0.302791	0.19647	0.624015	3.32154e-128	9.84803e-124	XP_008227810.1 PREDICTED: uncharacterized protein LOC103327283 [Prunus mume]
0	evm.TU.Chr5.2995	BZIP18	0.375975	0.268268	0.486965	5.56801e-128	1.65086e-123	XP_008233880.1 PREDICTED: transcription factor RF2b [Prunus mume]
0	evm.TU.Chr4.2725	SYP124	0.782258	0.58074	0.429753	6.70668e-128	1.98846e-123	XP_008230270.1 PREDICTED: syntaxin-124 [Prunus mume]
0	evm.TU.Chr4.3214	evm.TU.Chr4.3214	1.55373	1.19845	0.37457	1.06906e-127	3.16966e-123	XP_008229573.1 PREDICTED: switch-associated protein 70 [Prunus mume]
0	evm.TU.Chr4.2228	SAP12	1.03868	0.736028	0.496911	4.7431e-127	1.40628e-122	XP_008230667.1 PREDICTED: zinc finger AN1 domain-containing stress-associated protein 12 [Prunus mume]
0	evm.TU.Chr1.2010	At3g07100	0.50087	0.367089	0.448306	7.05452e-127	2.0916e-122	XP_008246292.1 PREDICTED: protein transport protein Sec24-like At3g07100 [Prunus mume]
0	evm.TU.Chr2.1416	trc	0.338658	0.226295	0.581626	9.1455e-127	2.71155e-122	XP_008220231.1 PREDICTED: serine/threonine-protein kinase tricorner [Prunus mume]
0	evm.TU.Chr2.5706	rplL	0.450678	0.333617	0.433905	1.65191e-126	4.89774e-122	XP_007225965.2 uncharacterized protein LOC18792427 [Prunus persica]
0	evm.TU.Chr5.1017	evm.TU.Chr5.1017	0.423901	0.289186	0.551731	2.05532e-126	6.09383e-122	XP_008231964.1 PREDICTED: uncharacterized protein LOC103331133 [Prunus mume]
0	evm.TU.Chr4.3319	EXO84B	0.366627	0.276779	0.405577	2.59258e-126	7.68673e-122	XP_008229365.1 PREDICTED: exocyst complex component EXO84B [Prunus mume]
0	evm.TU.Chr2.4190	PBL17	0.345719	0.226256	0.611644	5.50549e-126	1.63232e-121	XP_008223935.1 PREDICTED: serine/threonine-protein kinase At5g01020 isoform X1 [Prunus mume]
0	evm.TU.Chr5.3129	COG7	0.412567	0.273981	0.59055	6.49193e-126	1.92479e-121	XP_008234406.1 PREDICTED: conserved oligomeric Golgi complex subunit 7 [Prunus mume]
0	evm.TU.Chr5.2090	evm.TU.Chr5.2090	1.18288	0.907198	0.382812	6.98294e-126	2.07037e-121	XP_008244650.1 PREDICTED: uncharacterized protein LOC103342775 [Prunus mume]
0	evm.TU.Chr1.1117	ARL8A	0.326462	0.215907	0.596503	7.336e-126	2.17505e-121	PQQ12452.1 ADP-ribosylation factor-like protein 8a [Prunus yedoensis var. nudiflora] [Prunus yedoensis]
0	evm.TU.Chr8.2282	CBP	0.448218	0.321176	0.480838	7.78703e-126	2.30878e-121	XP_008244280.1 PREDICTED: probable calcium-binding protein CML49 [Prunus mume]
0	evm.TU.Chr2.1760	NSUN5	0.237411	0.154163	0.622929	8.46372e-126	2.50941e-121	XP_008220530.1 PREDICTED: probable 28S rRNA (cytosine-C(5))-methyltransferase [Prunus mume]
0	evm.TU.Chr5.2911	evm.TU.Chr5.2911	0.24129	0.133835	0.850311	1.64824e-125	4.88687e-121	XP_008233793.1 PREDICTED: non-classical arabinogalactan protein 30 [Prunus mume]
0	evm.TU.Chr2.4412	yipf6	0.542914	0.406514	0.417419	1.9839e-125	5.88205e-121	XP_007222206.1 protein YIPF6 homolog [Prunus persica]
0	evm.TU.Chr5.1147	PSI3	0.872146	0.657127	0.408397	2.44056e-125	7.23601e-121	XP_008232029.1 PREDICTED: uncharacterized protein LOC103331198 [Prunus mume]
0	evm.TU.Chr4.2955	ERF3	0.422257	0.288139	0.551356	6.30778e-125	1.87019e-120	XP_007215910.1 ethylene-responsive transcription factor 3 [Prunus persica]
0	evm.TU.Chr2.5863	At1g16250	0.271593	0.176106	0.625004	8.63869e-125	2.56128e-120	XP_008222313.1 PREDICTED: F-box/kelch-repeat protein At1g16250 [Prunus mume]
0	evm.TU.Chr7.1280	GDPD5	1.36484	1.04959	0.378913	9.2615e-125	2.74594e-120	XP_008240011.1 PREDICTED: glycerophosphodiester phosphodiesterase GDPD6 [Prunus mume]
0	evm.TU.Chr3.1974	VPS25	0.235998	0.150647	0.647605	2.18813e-124	6.48759e-120	XP_007212138.1 vacuolar protein sorting-associated protein 25 [Prunus persica]
0	evm.TU.Chr8.243	CNGC5	0.618259	0.44837	0.463521	2.37908e-124	7.05373e-120	XP_008242993.1 PREDICTED: probable cyclic nucleotide-gated ion channel 5 isoform X1 [Prunus mume]
0	evm.TU.Chr6.2043	PGDH1	0.605636	0.460362	0.395682	2.46731e-124	7.31533e-120	XP_007199765.1 D-3-phosphoglycerate dehydrogenase 1, chloroplastic [Prunus persica]
0	evm.TU.Chr3.3281	RABC1	1.72313	1.33998	0.362827	2.63212e-124	7.80396e-120	XP_008227615.1 PREDICTED: ras-related protein RABC1 [Prunus mume]
0	evm.TU.Chr7.295	evm.TU.Chr7.295	1.56474	0.912968	0.777287	4.96653e-124	1.47253e-119	XP_008239021.1 PREDICTED: uncharacterized protein LOC103337631 isoform X2 [Prunus mume]
0	evm.TU.Chr7.716	At1g05350	0.268305	0.183342	0.549341	9.07844e-124	2.69167e-119	XP_007210507.1 ubiquitin-like modifier-activating enzyme 5 isoform X1 [Prunus persica]
0	evm.TU.Chr7.1701	CCR2	0.512221	0.323086	0.66485	1.53823e-123	4.5607e-119	XP_008237913.1 PREDICTED: cinnamoyl-CoA reductase 2-like isoform X1 [Prunus mume]
0	evm.TU.Chr8.2697	At1g52310	0.428118	0.28484	0.587855	1.60649e-123	4.76307e-119	XP_008235237.1 PREDICTED: C-type lectin receptor-like tyrosine-protein kinase At1g52310 isoform X1 [Prunus mume]
0	evm.TU.Chr2.1404	WEB1	0.582637	0.420165	0.471641	3.40233e-123	1.00876e-118	XP_008220219.1 PREDICTED: protein WEAK CHLOROPLAST MOVEMENT UNDER BLUE LIGHT 1-like [Prunus mume]
0	evm.TU.Chr4.3174	NAGK	0.267228	0.163881	0.705423	6.15758e-123	1.82566e-118	XP_008229618.1 PREDICTED: N-acetyl-D-glucosamine kinase [Prunus mume]
0	evm.TU.Chr7.232	UBC4	0.786015	0.578432	0.442409	6.88305e-123	2.04076e-118	XP_007209658.1 ubiquitin-conjugating enzyme E2 4 [Prunus persica]
0	evm.TU.Chr8.232	SKIP1	0.258729	0.153978	0.748713	1.87276e-122	5.55255e-118	XP_008243014.1 PREDICTED: F-box protein SKIP1-like [Prunus mume]
0	evm.TU.Chr1.3596	At5g60570	1.30913	1.01315	0.369758	3.30238e-122	9.79122e-118	XP_020421610.1 F-box/kelch-repeat protein At5g60570 [Prunus persica]
0	evm.TU.Chr4.698	ASP1	0.258937	0.171509	0.594317	3.95446e-122	1.17246e-117	XP_008228936.1 PREDICTED: aspartate aminotransferase, mitochondrial [Prunus mume]
0	evm.TU.Chr1.2335	emc2	0.274065	0.163066	0.749063	4.47007e-122	1.32533e-117	XP_008218238.1 PREDICTED: ER membrane protein complex subunit 2 [Prunus mume]
0	evm.TU.Chr4.32	evm.TU.Chr4.32	2.24974	1.72994	0.379034	6.27728e-122	1.86115e-117	XP_021832087.1 uncharacterized protein LOC110772027 [Prunus avium]
0	evm.TU.Chr7.788	REF6	0.223192	0.125733	0.827923	7.68555e-122	2.27869e-117	XP_008239384.1 PREDICTED: lysine-specific demethylase REF6 [Prunus mume]
0	evm.TU.Chr7.373	TBL23	0.23846	0.150465	0.664324	7.93695e-122	2.35323e-117	XP_008239061.1 PREDICTED: protein trichome birefringence-like 23 [Prunus mume]
0	evm.TU.Chr2.903	At4g12770	0.228221	0.144119	0.663173	1.13984e-121	3.37952e-117	XP_008219589.1 PREDICTED: auxilin-related protein 2 isoform X1 [Prunus mume]
0	evm.TU.Chr8.1764	LWD2	0.516109	0.371544	0.474142	1.76571e-121	5.23517e-117	RXH81462.1 hypothetical protein DVH24_034883 [Malus domestica]
0	evm.TU.Chr5.2365	RPP1A	0.946188	0.723526	0.387081	2.22383e-121	6.59343e-117	XP_007218633.1 60S acidic ribosomal protein P1 [Prunus persica]
0	evm.TU.Chr6.1886	PRP40A	0.375368	0.278641	0.429899	2.36356e-121	7.00773e-117	VVA15538.1 PREDICTED: pre-mRNA-processing [Prunus dulcis]
0	evm.TU.Chr2.21	LIP1	0.818718	0.636332	0.363586	3.41866e-121	1.0136e-116	XP_008218612.1 PREDICTED: uncharacterized GTP-binding protein At5g64813 isoform X1 [Prunus mume]
0	evm.TU.Chr7.1038	TPLATE	0.212616	0.139945	0.603391	3.57986e-121	1.06139e-116	VVA17006.1 PREDICTED: TPLATE [Prunus dulcis]
0	evm.TU.Chr2.4233	GRXC4	1.11085	0.830217	0.420107	5.58248e-121	1.65515e-116	XP_008223820.1 PREDICTED: glutaredoxin-C4 [Prunus mume]
0	evm.TU.Chr2.550	PGI1	0.954031	0.730319	0.385508	6.0859e-121	1.80441e-116	VVA16264.1 PREDICTED: glucose-6-phosphate isomerase [Prunus dulcis]
0	evm.TU.Chr2.3356	yuiD	0.529651	0.374931	0.498419	1.24401e-120	3.68837e-116	XP_008222047.1 PREDICTED: uncharacterized membrane protein YuiD [Prunus mume]
0	evm.TU.Chr8.1562	RZPF34	0.350431	0.233757	0.584121	1.4058e-120	4.16806e-116	XP_008241382.1 PREDICTED: E3 ubiquitin-protein ligase MIEL1 [Prunus mume]
0	evm.TU.scaffold18.25	PLP3B	0.893214	0.670166	0.414488	1.61794e-120	4.79703e-116	XP_016648910.1 PREDICTED: thioredoxin domain-containing protein PLP3A-like [Prunus mume]
0	evm.TU.Chr2.4635	SPL1	0.378633	0.279	0.440535	5.87106e-120	1.74071e-115	XP_008223488.1 PREDICTED: squamosa promoter-binding-like protein 12 [Prunus mume]
0	evm.TU.Chr7.1479	ATPB	0.333293	0.24107	0.467338	6.28383e-120	1.86309e-115	XP_008240193.1 PREDICTED: ATP synthase subunit beta, mitochondrial isoform X1 [Prunus mume]
0	evm.TU.Chr7.655	LCB2a	0.581058	0.44349	0.389779	2.192e-119	6.49905e-115	VVA19341.1 PREDICTED: serine [Prunus dulcis]
0	evm.TU.Chr5.3126	CNR6	0.395535	0.284104	0.477387	2.35378e-119	6.97874e-115	XP_007218303.1 cell number regulator 6 [Prunus persica]
0	evm.TU.Chr7.946	PANK2	0.278525	0.180955	0.622179	3.33524e-119	9.88866e-115	XP_008239770.1 PREDICTED: pantothenate kinase 2 [Prunus mume]
0	evm.TU.Chr3.1647	EMF2	0.447393	0.311199	0.523704	3.95533e-119	1.17272e-114	VVA18909.1 PREDICTED: polycomb [Prunus dulcis]
0	evm.TU.Chr2.2149	evm.TU.Chr2.2149	0.567115	0.382249	0.569131	4.63424e-119	1.37401e-114	XP_008221173.1 PREDICTED: uncharacterized protein LOC103321169 [Prunus mume]
0	evm.TU.Chr7.522	HLB1	0.301873	0.22817	0.403833	6.81357e-119	2.02016e-114	PQM41663.1 uncharacterized protein Pyn_35808 [Prunus yedoensis var. nudiflora] [Prunus yedoensis]
0	evm.TU.Chr5.1349	GLR1.4	0.210429	0.143258	0.554721	7.10825e-119	2.10752e-114	XP_020412027.1 glutamate receptor 1.4 [Prunus persica]
0	evm.TU.Chr1.3195	ACOT13	0.374273	0.257075	0.541901	1.04827e-118	3.10803e-114	BBH04681.1 Thioesterase superfamily protein [Prunus dulcis]
0	evm.TU.Chr4.365	ALA2	0.312334	0.21398	0.545615	1.43597e-118	4.25751e-114	XP_008229010.1 PREDICTED: phospholipid-transporting ATPase 2 [Prunus mume]
0	evm.TU.Chr7.629	BON2	0.33709	0.245858	0.455306	1.50308e-118	4.45647e-114	XP_008239641.1 PREDICTED: protein BONZAI 1-like [Prunus mume]
0	evm.TU.Chr5.3582	PTRH2	0.21836	0.130477	0.742912	2.01931e-118	5.98704e-114	XP_008234558.1 PREDICTED: peptidyl-tRNA hydrolase 2, mitochondrial [Prunus mume]
0	evm.TU.Chr7.2517	At1g62640	0.358665	0.241653	0.569701	2.49496e-118	7.39731e-114	XP_008238595.1 PREDICTED: 3-oxoacyl-[acyl-carrier-protein] synthase III, chloroplastic [Prunus mume]
0	evm.TU.Chr8.2373	GLDH	0.281955	0.188251	0.582807	2.74216e-118	8.13023e-114	XP_008240731.1 PREDICTED: L-galactono-1,4-lactone dehydrogenase, mitochondrial [Prunus mume]
0	evm.TU.Chr5.1840	evm.TU.Chr5.1840	0.276485	0.187699	0.558782	2.74611e-118	8.14195e-114	XP_008232688.1 PREDICTED: kinesin-like protein K39 isoform X1 [Prunus mume]
0	evm.TU.Chr2.236	ANTR5	0.258169	0.163608	0.658069	5.12395e-118	1.5192e-113	XP_021823596.1 probable anion transporter 5 isoform X1 [Prunus avium]
0	evm.TU.Chr7.94	ERF026	0.809461	0.427086	0.922435	6.27422e-118	1.86024e-113	XP_008238782.1 PREDICTED: ethylene-responsive transcription factor ERF027-like [Prunus mume]
0	evm.TU.Chr3.449	TRAPPC13	0.393075	0.292248	0.427612	7.33883e-118	2.17589e-113	XP_008225054.1 PREDICTED: trafficking protein particle complex subunit 13 isoform X1 [Prunus mume]
0	evm.TU.Chr2.3005	ALA3	0.635501	0.471822	0.429649	8.70936e-118	2.58224e-113	XP_008221714.1 PREDICTED: phospholipid-transporting ATPase 3 [Prunus mume]
0	evm.TU.Chr2.3203	EIF4B1	0.272123	0.173331	0.650731	1.51647e-117	4.4962e-113	RXH72144.1 hypothetical protein DVH24_033682 [Malus domestica]
0	evm.TU.Chr2.1904	At1g75140	0.683101	0.503506	0.440088	1.64697e-117	4.88309e-113	XP_016647936.1 PREDICTED: uncharacterized membrane protein At1g75140 isoform X1 [Prunus mume]
0	evm.TU.Chr7.1214	evm.TU.Chr7.1214	0.373844	0.257038	0.540453	1.96804e-117	5.83503e-113	XP_016651093.1 PREDICTED: serine-rich adhesin for platelets-like [Prunus mume]
0	evm.TU.Chr8.2365	CML35	0.218996	0.124981	0.809198	4.1136e-117	1.21964e-112	XP_008240735.1 PREDICTED: probable calcium-binding protein CML36 [Prunus mume]
0	evm.TU.Chr5.1499	AMC1	0.39487	0.275744	0.518049	5.71501e-117	1.69444e-112	XP_008232336.1 PREDICTED: metacaspase-1-like [Prunus mume]
0	evm.TU.Chr1.2373	AIP3	0.47138	0.363756	0.37392	5.80834e-117	1.72212e-112	XP_008218277.1 PREDICTED: probable prefoldin subunit 4 [Prunus mume]
0	evm.TU.Chr8.281	evm.TU.Chr8.281	0.442501	0.323125	0.453589	1.32795e-116	3.93723e-112	XP_016651857.1 PREDICTED: uncharacterized protein LOC103341233 isoform X1 [Prunus mume]
0	evm.TU.Chr3.1968	At1g09600	0.318236	0.229975	0.46862	1.88385e-116	5.58542e-112	VVA16730.1 PREDICTED: probable serine/threonine- [Prunus dulcis]
0	evm.TU.Chr2.3822	TSJT1	0.617493	0.479606	0.364574	2.16879e-116	6.43023e-112	XP_008224229.1 PREDICTED: stem-specific protein TSJT1 [Prunus mume]
0	evm.TU.Chr4.3392	At1g66430	0.392842	0.276768	0.505275	2.91609e-116	8.64593e-112	XP_008229214.1 PREDICTED: probable fructokinase-6, chloroplastic [Prunus mume]
0	evm.TU.Chr7.230	MPA1	0.38482	0.28081	0.454587	3.45292e-116	1.02376e-111	XP_008238922.1 PREDICTED: puromycin-sensitive aminopeptidase isoform X1 [Prunus mume]
0	evm.TU.Chr8.2387	PROC1	0.530658	0.379256	0.484613	3.64753e-116	1.08146e-111	XP_008240728.1 PREDICTED: pyrroline-5-carboxylate reductase-like [Prunus mume]
0	evm.TU.Chr2.481	SAB	0.453592	0.34484	0.39547	8.14103e-116	2.41373e-111	XP_008219296.1 PREDICTED: protein SABRE [Prunus mume]
0	evm.TU.Chr1.2331	NDL2	0.395625	0.283432	0.481129	1.1887e-115	3.52438e-111	XP_008218236.1 PREDICTED: pollen-specific protein SF21-like [Prunus mume]
0	evm.TU.Chr7.685	HSD4	1.25557	0.934089	0.426713	3.0839e-115	9.14345e-111	XP_008239510.1 PREDICTED: 11-beta-hydroxysteroid dehydrogenase-like 4A [Prunus mume]
0	evm.TU.Chr4.2263	P4H7	0.246825	0.152867	0.691215	4.3581e-115	1.29213e-110	RXH69379.1 hypothetical protein DVH24_037163 [Malus domestica]
0	evm.TU.Chr2.5449	P4H1	0.242321	0.143347	0.757407	5.12966e-115	1.52089e-110	XP_008222674.1 PREDICTED: prolyl 4-hydroxylase 1 [Prunus mume]
0	evm.TU.Chr8.511	FGRAMPH1_01T20223	0.242483	0.160553	0.594832	6.85357e-115	2.03201e-110	XP_007202360.1 acyl-protein thioesterase 2 isoform X1 [Prunus persica]
0	evm.TU.Chr4.1792	DUF7	0.66701	0.511328	0.383459	8.09015e-115	2.39865e-110	XP_008227828.1 PREDICTED: uncharacterized protein LOC103327296 isoform X1 [Prunus mume]
0	evm.TU.Chr2.3090	evm.TU.Chr2.3090	0.409742	0.300707	0.446356	2.15849e-114	6.39971e-110	XP_008221775.1 PREDICTED: uncharacterized protein LOC103321726 isoform X1 [Prunus mume]
0	evm.TU.Chr8.2220	ABCA1	0.325531	0.225831	0.527552	3.27878e-114	9.72126e-110	XP_008244242.1 PREDICTED: ABC transporter A family member 1 isoform X1 [Prunus mume]
0	evm.TU.Chr6.819	At2g47690	0.345417	0.236084	0.549034	3.57476e-114	1.05988e-109	XP_007201906.1 NADH dehydrogenase [ubiquinone] iron-sulfur protein 5-B [Prunus persica]
0	evm.TU.Chr3.1434	PIE1	0.362956	0.268141	0.436804	4.35891e-114	1.29237e-109	XP_016648610.1 PREDICTED: LOW QUALITY PROTEIN: protein PHOTOPERIOD-INDEPENDENT EARLY FLOWERING 1 [Prunus mume]
0	evm.TU.Chr5.516	RDN2	0.277637	0.182102	0.608453	1.02204e-113	3.03025e-109	XP_008231681.1 PREDICTED: uncharacterized protein LOC103330850 [Prunus mume]
0	evm.TU.Chr6.1209	evm.TU.Chr6.1209	2.18443	1.54259	0.5019	1.03001e-113	3.05387e-109	XP_008235622.1 PREDICTED: uncharacterized protein LOC103334434 [Prunus mume]
0	evm.TU.Chr7.211	evm.TU.Chr7.211	0.471014	0.352523	0.418051	1.34112e-113	3.9763e-109	XP_008238829.1 PREDICTED: uncharacterized protein LOC103337452 [Prunus mume]
0	evm.TU.Chr2.1623	SDF2	0.8636	0.655778	0.397156	1.49422e-113	4.43021e-109	XP_008220687.1 PREDICTED: stromal cell-derived factor 2-like protein [Prunus mume]
0	evm.TU.Chr1.855	HTR4	0.255162	0.165095	0.628115	1.72181e-113	5.105e-109	RDX80863.1 hypothetical protein CR513_38538, partial [Mucuna pruriens]
0	evm.TU.Chr1.3281	PTAC16	0.360837	0.25183	0.518898	1.91744e-113	5.68502e-109	XP_008222048.1 PREDICTED: protein plastid transcriptionally active 16, chloroplastic [Prunus mume]
0	evm.TU.Chr6.867	evm.TU.Chr6.867	0.586744	0.434292	0.434066	1.98632e-113	5.88925e-109	XP_020425219.1 uncharacterized protein LOC18767729 [Prunus persica]
0	evm.TU.Chr3.2345	EHD1	0.217581	0.140992	0.625938	2.23643e-113	6.6308e-109	XP_008226997.1 PREDICTED: EH domain-containing protein 1 [Prunus mume]
0	evm.TU.Chr5.1014	RPS2D	0.823659	0.620857	0.407786	3.29181e-113	9.75988e-109	XP_007211807.1 40S ribosomal protein S2-4 [Prunus persica]
0	evm.TU.Chr7.88	DREB1D	2.9793	2.23059	0.417551	4.39317e-113	1.30253e-108	ALN49375.1 CBF/DREB1-like protein g [Prunus mume]
0	evm.TU.Chr2.3721	KMS1	0.500199	0.389093	0.362386	7.92667e-113	2.35018e-108	XP_008224532.1 PREDICTED: vacuole membrane protein KMS1 [Prunus mume]
0	evm.TU.Chr1.752	ACX2	0.403255	0.300829	0.422749	1.47805e-112	4.38228e-108	XP_008234652.1 PREDICTED: acyl-coenzyme A oxidase 2, peroxisomal [Prunus mume]
0	evm.TU.Chr2.2076	ATJ11	0.346302	0.245855	0.494227	2.01375e-112	5.97056e-108	XP_008221248.1 PREDICTED: UPF0307 protein ESA_00243 [Prunus mume]
0	evm.TU.Chr4.1427	APM1	0.299579	0.228303	0.391983	2.61665e-112	7.75811e-108	XP_016649348.1 PREDICTED: aminopeptidase M1-like isoform X1 [Prunus mume]
0	evm.TU.Chr8.601	At1g52360	0.276819	0.179566	0.624433	4.70188e-112	1.39406e-107	VVA10575.1 PREDICTED: coatomer [Prunus dulcis]
0	evm.TU.Chr2.3648	PP2B10	0.293069	0.190248	0.623363	5.74867e-112	1.70442e-107	XP_008224589.1 PREDICTED: putative F-box protein PP2-B12 [Prunus mume]
0	evm.TU.Chr4.28	EIF5	0.212582	0.134638	0.658935	7.08597e-112	2.10092e-107	XP_008229321.1 PREDICTED: eukaryotic translation initiation factor 5-like [Prunus mume]
0	evm.TU.Chr5.3294	At3g49055	0.418661	0.31562	0.407597	1.17298e-111	3.47777e-107	XP_008234212.1 PREDICTED: uncharacterized protein At3g49055 [Prunus mume]
0	evm.TU.Chr5.3085	YPTM2	0.434716	0.328419	0.404536	1.74873e-111	5.18481e-107	PQM39476.1 GTP-binding protein YPTM2 [Prunus yedoensis var. nudiflora] [Prunus yedoensis]
0	evm.TU.Chr2.2131	STY46	0.515128	0.388429	0.407282	2.45617e-111	7.28231e-107	XP_016648014.1 PREDICTED: serine/threonine-protein kinase STY46-like isoform X1 [Prunus mume]
0	evm.TU.Chr2.2611	PP2AA2	1.14411	0.88828	0.36514	2.71999e-111	8.06451e-107	XP_008243199.1 PREDICTED: serine/threonine-protein phosphatase 2A 65 kDa regulatory subunit A beta isoform [Prunus mume]
0	evm.TU.Chr5.171	OFUT20	0.392355	0.28592	0.456546	4.47658e-111	1.32726e-106	XP_008231325.1 PREDICTED: uncharacterized protein At1g04910-like [Prunus mume]
0	evm.TU.Chr4.2582	PI4KG7	0.242096	0.158476	0.611316	4.78459e-111	1.41858e-106	XP_008230310.1 PREDICTED: phosphatidylinositol 4-kinase gamma 7-like [Prunus mume]
0	evm.TU.Chr3.3049	At5g63440	0.552421	0.41498	0.412728	1.04489e-110	3.098e-106	XP_007211973.1 UPF0235 protein At5g63440 isoform X1 [Prunus persica]
0	evm.TU.Chr2.2146	ECH2	0.557493	0.408444	0.448818	1.22772e-110	3.64006e-106	XP_020411308.1 enoyl-CoA hydratase 2, peroxisomal isoform X1 [Prunus persica]
0	evm.TU.Chr3.2616	TPK1	0.390937	0.251491	0.63643	4.27361e-110	1.26708e-105	XP_008244583.1 PREDICTED: two-pore potassium channel 1 [Prunus mume]
0	evm.TU.Chr2.2425	At2g44510	0.31701	0.228513	0.472249	4.76391e-110	1.41245e-105	XP_008221423.1 PREDICTED: protein BCCIP homolog [Prunus mume]
0	evm.TU.Chr2.623	UGT85A24	0.944347	0.714302	0.402783	8.04068e-110	2.38398e-105	BBE52863.1 (R)-mandelonitrile glucosyltransferase [Prunus mume]
0	evm.TU.Chr8.3055	DME	0.345218	0.23812	0.535818	1.10276e-109	3.26958e-105	XP_008240460.1 PREDICTED: transcriptional activator DEMETER-like isoform X1 [Prunus mume]
0	evm.TU.Chr2.4311	evm.TU.Chr2.4311	0.885582	0.682438	0.375929	1.2662e-109	3.75417e-105	XP_008223885.1 PREDICTED: uncharacterized protein LOC103323658 isoform X2 [Prunus mume]
0	evm.TU.Chr1.2545	evm.TU.Chr1.2545	0.644804	0.497544	0.374036	1.86366e-109	5.52556e-105	XP_008218469.1 PREDICTED: ER membrane protein complex subunit 10 [Prunus mume]
0	evm.TU.Chr8.1469	evm.TU.Chr8.1469	0.554153	0.423385	0.388312	2.30571e-109	6.83621e-105	XP_008241519.1 PREDICTED: uncharacterized protein LOC103339937 [Prunus mume]
0	evm.TU.Chr8.531	GFT1	0.635716	0.493301	0.365916	4.18897e-109	1.24199e-104	XP_008242704.1 PREDICTED: GDP-mannose transporter GONST4 [Prunus mume]
0	evm.TU.Chr5.2193	evm.TU.Chr5.2193	0.434591	0.291998	0.573699	7.26315e-109	2.15345e-104	XP_008232957.1 PREDICTED: uncharacterized protein LOC103332045 [Prunus mume]
0	evm.TU.Chr1.681	UBA2B	0.823602	0.618934	0.412163	1.57411e-108	4.66708e-104	XP_020422002.1 UBP1-associated protein 2B [Prunus persica]
0	evm.TU.Chr3.140	PFP-BETA	0.271049	0.161885	0.743584	2.1045e-108	6.23964e-104	XP_007211880.1 pyrophosphate--fructose 6-phosphate 1-phosphotransferase subunit beta [Prunus persica]
0	evm.TU.Chr5.295	TKPR1	0.430526	0.325716	0.402488	2.36208e-108	7.00332e-104	XP_008231472.1 PREDICTED: tetraketide alpha-pyrone reductase 1-like [Prunus mume]
0	evm.TU.Chr2.3040	ATJ16	0.283154	0.20022	0.500002	2.43177e-108	7.20996e-104	XP_008244958.1 PREDICTED: chaperone protein dnaJ 16 [Prunus mume]
0	evm.TU.Chr1.804	CAMTA3	0.39985	0.294198	0.442668	2.93268e-108	8.69509e-104	XP_008234047.1 PREDICTED: calmodulin-binding transcription activator 3 [Prunus mume]
0	evm.TU.Chr7.1134	GSTU9	0.584506	0.436716	0.420522	4.04432e-108	1.1991e-103	XP_021820694.1 glutathione S-transferase U10-like [Prunus avium]
0	evm.TU.Chr2.2169	OFUT16	0.377049	0.259608	0.538417	4.72538e-108	1.40103e-103	XP_008221149.1 PREDICTED: uncharacterized protein At1g04910 [Prunus mume]
0	evm.TU.Chr3.652	CIPK5	0.757719	0.481153	0.655166	5.38406e-108	1.59632e-103	XP_008225305.1 PREDICTED: CBL-interacting protein kinase 5 [Prunus mume]
0	evm.TU.Chr4.2701	evm.TU.Chr4.2701	0.293102	0.189871	0.62638	6.98249e-108	2.07024e-103	XP_007217110.2 uncharacterized protein LOC18783751 [Prunus persica]
0	evm.TU.Chr8.360	evm.TU.Chr8.360	0.235504	0.162529	0.535056	7.00456e-108	2.07678e-103	BBH07902.1 U2 snRNP auxilliary factor, large subunit, splicing factor [Prunus dulcis]
0	evm.TU.Chr7.341	PGD3	0.602355	0.420148	0.519719	1.29874e-107	3.85064e-103	XP_008238987.1 PREDICTED: 6-phosphogluconate dehydrogenase, decarboxylating 2, chloroplastic [Prunus mume]
0	evm.TU.Chr6.1364	LUH	0.314194	0.181482	0.791827	1.63044e-107	4.8341e-103	XP_008235489.1 PREDICTED: transcriptional corepressor LEUNIG_HOMOLOG-like isoform X1 [Prunus mume]
0	evm.TU.Chr4.2284	TRX2	0.458311	0.355228	0.367582	6.0127e-107	1.7827e-102	XP_008230720.1 PREDICTED: thioredoxin H2 [Prunus mume]
0	evm.TU.Chr7.1761	PBL21	0.480298	0.369302	0.379129	1.15839e-106	3.43452e-102	XP_008237980.1 PREDICTED: serine/threonine-protein kinase CDL1-like [Prunus mume]
0	evm.TU.Chr2.3456	G6PD2	0.368321	0.270026	0.447865	1.29062e-106	3.82657e-102	XP_008222207.1 PREDICTED: glucose-6-phosphate 1-dehydrogenase, chloroplastic [Prunus mume]
0	evm.TU.Chr4.1926	FAM214B	0.284767	0.196971	0.531798	1.35326e-106	4.01227e-102	XP_008231053.1 PREDICTED: uncharacterized protein LOC103330287 [Prunus mume]
0	evm.TU.Chr2.736	At1g22040	0.416878	0.321028	0.376923	1.89196e-106	5.60948e-102	XP_008233978.1 PREDICTED: F-box/kelch-repeat protein At1g22040 [Prunus mume]
0	evm.TU.Chr2.3840	arl5	0.541324	0.420076	0.365843	2.10418e-106	6.23867e-102	XP_008224211.1 PREDICTED: ADP-ribosylation factor-like protein 5 [Prunus mume]
0	evm.TU.Chr2.1932	evm.TU.Chr2.1932	0.439499	0.334295	0.39474	3.22601e-106	9.56478e-102	XP_008220810.1 PREDICTED: uncharacterized protein LOC103320853 isoform X1 [Prunus mume]
0	evm.TU.Chr2.2612	CXE6	0.464058	0.241763	0.940715	3.26312e-106	9.67483e-102	XP_016652026.1 PREDICTED: probable carboxylesterase 6 [Prunus mume]
0	evm.TU.Chr3.2077	UBP14	0.2172	0.13216	0.716739	5.98123e-106	1.77338e-101	XP_016648741.1 PREDICTED: ubiquitin carboxyl-terminal hydrolase 14 [Prunus mume]
0	evm.TU.Chr4.112	LSM3B	0.560282	0.422257	0.408031	9.10345e-106	2.69908e-101	XP_007215184.2 sm-like protein LSM3B [Prunus persica]
0	evm.TU.Chr1.2838	AIM32	0.242409	0.170415	0.508385	1.90156e-105	5.63794e-101	XP_008218379.1 PREDICTED: uncharacterized protein LOC103318735 [Prunus mume]
0	evm.TU.Chr3.938	AGD12	0.291656	0.204259	0.513867	1.95165e-105	5.78646e-101	XP_007211569.1 ADP-ribosylation factor GTPase-activating protein AGD12 [Prunus persica]
0	evm.TU.Chr4.2194	MBD9	0.42033	0.321645	0.386055	3.91306e-105	1.16018e-100	XP_016649364.1 PREDICTED: methyl-CpG-binding domain-containing protein 9 [Prunus mume]
0	evm.TU.Chr7.1935	PMK	0.619289	0.477539	0.374996	8.50791e-105	2.52251e-100	XP_016651369.1 PREDICTED: phosphomevalonate kinase [Prunus mume]
0	evm.TU.Chr8.3026	Ibtk	0.554575	0.422362	0.392902	1.58095e-104	4.68737e-100	XP_016651777.1 PREDICTED: uncharacterized protein LOC103339005 [Prunus mume]
0	evm.TU.Chr8.2561	HMGCL	0.32087	0.235311	0.447418	5.58238e-104	1.65512e-99	XP_008240671.1 PREDICTED: hydroxymethylglutaryl-CoA lyase, mitochondrial-like [Prunus mume]
0	evm.TU.Chr1.616	TSC10B	0.387467	0.289961	0.418216	1.24871e-103	3.70229e-99	XP_008245913.1 PREDICTED: 3-dehydrosphinganine reductase TSC10A-like [Prunus mume]
0	evm.TU.Chr5.147	CIT	0.289596	0.198767	0.542961	1.68092e-103	4.98377e-99	AIU64849.1 citrate synthase [Prunus sibirica]
0	evm.TU.Chr2.1390	At1g47380	0.259907	0.182795	0.507773	2.32668e-103	6.89839e-99	XP_008220215.1 PREDICTED: probable protein phosphatase 2C 12 [Prunus mume]
0	evm.TU.Chr6.1595	GNTI	0.310071	0.215895	0.52227	3.15157e-103	9.3441e-99	XP_008235809.1 PREDICTED: alpha-1,3-mannosyl-glycoprotein 2-beta-N-acetylglucosaminyltransferase [Prunus mume]
0	evm.TU.Chr8.2030	At3g12180	0.290313	0.214944	0.433648	3.21065e-103	9.51925e-99	XP_008240827.1 PREDICTED: protein cornichon homolog 1 isoform X1 [Prunus mume]
0	evm.TU.Chr1.1234	CBSX1	0.324127	0.239997	0.433546	3.32477e-103	9.85761e-99	XP_008244003.1 PREDICTED: CBS domain-containing protein CBSX1, chloroplastic-like isoform X1 [Prunus mume]
0	evm.TU.Chr1.1687	JRG21	0.597996	0.381593	0.648101	4.07332e-103	1.2077e-98	VVA14259.1 PREDICTED: 2-oxoglutarate-dependent dioxygenase [Prunus dulcis]
0	evm.TU.Chr4.1561	OFUT36	0.345428	0.245422	0.493122	4.93359e-103	1.46276e-98	XP_016649508.1 PREDICTED: LOW QUALITY PROTEIN: uncharacterized protein LOC103327543 [Prunus mume]
0	evm.TU.Chr6.2564	SAUR23	0.563022	0.329529	0.772784	1.76003e-102	5.21833e-98	XP_008237033.1 PREDICTED: auxin-responsive protein SAUR21-like [Prunus mume]
0	evm.TU.Chr2.2178	SMD3B	0.214858	0.141947	0.598036	1.99147e-102	5.90451e-98	XP_007223901.1 small nuclear ribonucleoprotein SmD3b [Prunus persica]
0	evm.TU.Chr3.72	evm.TU.Chr3.72	0.40946	0.296456	0.465906	2.15442e-102	6.38764e-98	VVA30665.1 PREDICTED: NADH-ubiquinone oxidoreductase [Prunus dulcis]
0	evm.TU.Chr8.988	BIG5	0.264182	0.193776	0.447138	4.60313e-102	1.36478e-97	XP_008242137.1 PREDICTED: brefeldin A-inhibited guanine nucleotide-exchange protein 5 [Prunus mume]
0	evm.TU.Chr5.1260	evm.TU.Chr5.1260	0.278363	0.1951	0.512752	5.70168e-102	1.69049e-97	XP_008232113.1 PREDICTED: uncharacterized protein LOC103331279 isoform X1 [Prunus mume]
0	evm.TU.Chr4.2106	evm.TU.Chr4.2106	0.363416	0.261437	0.47516	5.72698e-102	1.69799e-97	XP_008230518.1 PREDICTED: uncharacterized protein LOC103329785 isoform X2 [Prunus mume]
0	evm.TU.Chr8.2686	PCR10	0.261654	0.180555	0.53522	8.10877e-102	2.40417e-97	XP_008240651.1 PREDICTED: protein PLANT CADMIUM RESISTANCE 10 isoform X1 [Prunus mume]
0	evm.TU.Chr6.2144	LAG2	0.345711	0.251968	0.456324	1.01306e-101	3.00362e-97	XP_008236503.1 PREDICTED: LAG1 longevity assurance homolog 2 [Prunus mume]
0	evm.TU.Chr8.571	evm.TU.Chr8.571	0.228324	0.147708	0.628336	3.60895e-101	1.07002e-96	XP_008242651.1 PREDICTED: uncharacterized protein LOC103340960 [Prunus mume]
0	evm.TU.Chr1.2936	PSAG	0.313208	0.208585	0.586487	6.94528e-101	2.05921e-96	XP_008246328.1 PREDICTED: photosystem I reaction center subunit V, chloroplastic [Prunus mume]
0	evm.TU.Chr4.758	At1g06470	0.240821	0.163852	0.555569	1.34806e-100	3.99686e-96	XP_008228880.1 PREDICTED: probable sugar phosphate/phosphate translocator At1g06470 isoform X1 [Prunus mume]
0	evm.TU.Chr3.445	CRPK1	0.267099	0.194463	0.457878	1.35284e-100	4.01104e-96	XP_007211458.1 putative serine/threonine-protein kinase isoform X2 [Prunus persica]
0	evm.TU.Chr8.2274	SFGH	0.321749	0.225789	0.510963	4.0725e-100	1.20746e-95	XP_007204699.1 S-formylglutathione hydrolase [Prunus persica]
0	evm.TU.Chr1.725	MED26C	0.289926	0.203855	0.508143	7.62167e-100	2.25975e-95	XP_008245606.1 PREDICTED: probable mediator of RNA polymerase II transcription subunit 26c [Prunus mume]
0	evm.TU.Chr7.1390	HDA15	0.345001	0.24313	0.504873	7.88147e-100	2.33678e-95	XP_008244027.1 PREDICTED: histone deacetylase 15 [Prunus mume]
0	evm.TU.Chr5.1893	AAEL011136	0.354595	0.275139	0.366012	1.16701e-99	3.46008e-95	XP_008232856.1 PREDICTED: ATPase ASNA1 homolog [Prunus mume]
0	evm.TU.Chr7.1104	EB1B	0.222286	0.141408	0.652551	1.8515e-99	5.48952e-95	VVA17084.1 PREDICTED: microtubule-associated [Prunus dulcis]
0	evm.TU.Chr2.2997	evm.TU.Chr2.2997	0.660389	0.513321	0.363455	2.25406e-99	6.68308e-95	XP_008221712.1 PREDICTED: uncharacterized protein LOC103321659 [Prunus mume]
0	evm.TU.Chr6.734	evm.TU.Chr6.734	0.258295	0.176178	0.55199	4.12859e-99	1.22408e-94	XP_008235183.1 PREDICTED: uncharacterized protein LOC103334038 isoform X2 [Prunus mume]
0	evm.TU.Chr3.218	SWI3B	0.306165	0.217778	0.491453	5.5951e-99	1.65889e-94	XP_021821586.1 SWI/SNF complex subunit SWI3B-like [Prunus avium]
0	evm.TU.Chr8.377	CRCK3	0.215168	0.138762	0.632848	1.42763e-98	4.23279e-94	XP_008242830.1 PREDICTED: calmodulin-binding receptor-like cytoplasmic kinase 3 [Prunus mume]
0	evm.TU.Chr2.4720	evm.TU.Chr2.4720	0.267103	0.179828	0.570777	2.32239e-98	6.88566e-94	XP_007227002.1 uncharacterized protein LOC18792323 [Prunus persica]
0	evm.TU.scaffold21.16	evm.TU.scaffold21.16	0.51354	0.386149	0.41132	4.22501e-98	1.25267e-93	XP_008240898.1 PREDICTED: uncharacterized protein LOC103339393 [Prunus mume]
0	evm.TU.Chr5.2919_evm.TU.Chr5.2920	At2g40280	0.271247	0.18542	0.548808	5.13013e-98	1.52103e-93	XP_007220560.1 probable methyltransferase PMT23 isoform X3 [Prunus persica]
0	evm.TU.Chr2.1636	F09G2.8	0.333191	0.246193	0.436557	1.3833e-97	4.10135e-93	XP_008220673.1 PREDICTED: phospholipase D Y-like [Prunus mume]
0	evm.TU.Chr6.2155	CYPRO4	0.454973	0.326318	0.4795	3.13227e-97	9.28686e-93	XP_008236510.1 PREDICTED: protein CYPRO4 [Prunus mume]
0	evm.TU.Chr4.2611	uqcc1	0.437417	0.335527	0.38258	4.29184e-97	1.27249e-92	XP_008230339.1 PREDICTED: ubiquinol-cytochrome-c reductase complex assembly factor 1-like [Prunus mume]
0	evm.TU.Chr1.1903	evm.TU.Chr1.1903	0.347628	0.265746	0.387497	4.76458e-97	1.41265e-92	XP_008244662.1 PREDICTED: myosin-1 isoform X1 [Prunus mume]
0	evm.TU.Chr8.424	YAB5	1.91867	0.781343	1.29608	6.31459e-97	1.87221e-92	XP_008242786.1 PREDICTED: axial regulator YABBY 5 [Prunus mume]
0	evm.TU.Chr4.1898	FES1	0.253057	0.183451	0.464065	8.45569e-97	2.50703e-92	XP_008231235.1 PREDICTED: cytochrome b-c1 complex subunit Rieske-4, mitochondrial-like [Prunus mume]
0	evm.TU.Chr2.4699	GAL1	0.245629	0.17444	0.493751	1.0797e-96	3.20121e-92	XP_008223405.1 PREDICTED: galactokinase [Prunus mume]
0	evm.TU.Chr7.1399	evm.TU.Chr7.1399	0.472147	0.359421	0.393563	1.87044e-96	5.54568e-92	XP_008244015.1 PREDICTED: uncharacterized protein LOC103342188 [Prunus mume]
0	evm.TU.Chr2.1714	GCR1	0.224391	0.150678	0.574546	3.60663e-96	1.06933e-91	XP_008220588.1 PREDICTED: G-protein coupled receptor 1 isoform X1 [Prunus mume]
0	evm.TU.Chr7.42	FZR2	0.222938	0.150249	0.569287	3.92334e-96	1.16323e-91	XP_008238751.1 PREDICTED: protein FIZZY-RELATED 2-like [Prunus mume]
0	evm.TU.Chr2.2016	KIN7J	0.265814	0.182025	0.546282	4.52607e-96	1.34193e-91	XP_008221318.1 PREDICTED: kinesin-like protein NACK1 isoform X1 [Prunus mume]
0	evm.TU.Chr2.3089	At1g60070	0.331793	0.253111	0.390515	4.71201e-96	1.39706e-91	XP_008221774.1 PREDICTED: AP-1 complex subunit gamma-2-like isoform X2 [Prunus mume]
0	evm.TU.Chr5.1816	GSTZ2	0.368165	0.282506	0.382072	6.71464e-96	1.99082e-91	XP_008232666.1 PREDICTED: glutathione S-transferase zeta class-like isoform X2 [Prunus mume]
0	evm.TU.Chr1.1803	PCMP-H84	0.301502	0.218255	0.466151	1.09461e-95	3.24541e-91	KAB2621869.1 protein SCAR2 [Pyrus ussuriensis x Pyrus communis]
0	evm.TU.Chr4.2017	At5g14285	0.276432	0.196304	0.493835	1.17994e-95	3.49841e-91	XP_008231172.1 PREDICTED: transmembrane protein 136 [Prunus mume]
0	evm.TU.Chr2.5088	FBL4	0.241273	0.165745	0.541699	1.25661e-95	3.72572e-91	XP_008223043.1 PREDICTED: F-box/LRR-repeat protein 4 isoform X1 [Prunus mume]
0	evm.TU.Chr1.443	CARA	0.25903	0.194325	0.414646	1.47808e-95	4.38236e-91	XP_008232952.1 PREDICTED: carbamoyl-phosphate synthase small chain, chloroplastic-like [Prunus mume]
0	evm.TU.Chr7.1568	naa40	0.237913	0.16047	0.56813	2.49504e-95	7.39756e-91	XP_008240399.1 PREDICTED: N-alpha-acetyltransferase 40 [Prunus mume]
0	evm.TU.Chr1.1288	CRPK1	0.4083	0.290464	0.491269	5.82547e-95	1.72719e-90	XP_021810089.1 putative serine/threonine-protein kinase isoform X1 [Prunus avium]
0	evm.TU.Chr2.2129	PLDDELTA	0.284593	0.189073	0.58996	8.37944e-95	2.48442e-90	XP_008221197.1 PREDICTED: phospholipase D delta-like [Prunus mume]
0	evm.TU.Chr7.1993	evm.TU.Chr7.1993	0.358075	0.271094	0.401468	2.68676e-94	7.96597e-90	XP_008238206.1 PREDICTED: signal recognition particle receptor subunit beta-like [Prunus mume]
0	evm.TU.Chr6.727	evm.TU.Chr6.727	0.301328	0.211655	0.509624	4.17449e-94	1.2377e-89	XP_016650939.1 PREDICTED: uncharacterized protein LOC103334043 [Prunus mume]
0	evm.TU.Chr8.1731	At1g57790	0.224199	0.153036	0.550906	5.00767e-94	1.48473e-89	XP_008243565.1 PREDICTED: F-box/kelch-repeat protein At1g57790 isoform X1 [Prunus mume]
0	evm.TU.Chr2.2407	MED23	0.236253	0.175745	0.42685	5.1046e-94	1.51346e-89	XP_008221446.1 PREDICTED: mediator of RNA polymerase II transcription subunit 23 isoform X1 [Prunus mume]
0	evm.TU.Chr4.2867	evm.TU.Chr4.2867	0.230034	0.158356	0.538674	2.13105e-93	6.31836e-89	XP_007215203.1 uncharacterized protein LOC18782506 [Prunus persica]
0	evm.TU.Chr1.2573	DBR	0.293443	0.202106	0.537968	2.85095e-93	8.45278e-89	XP_008218495.1 PREDICTED: 2-alkenal reductase (NADP(+)-dependent) [Prunus mume]
0	evm.TU.Chr1.1047	COX6A	0.274571	0.188973	0.539	4.46792e-93	1.32469e-88	ONI02656.1 hypothetical protein PRUPE_6G213100 [Prunus persica]
0	evm.TU.Chr7.818	MHF2	0.226494	0.143369	0.659737	1.02621e-92	3.0426e-88	XP_021807667.1 protein MHF2 homolog [Prunus avium]
0	evm.TU.Chr1.3385	UBC7	0.289828	0.214019	0.43746	1.05088e-92	3.11576e-88	ONI00290.1 hypothetical protein PRUPE_6G080700 [Prunus persica]
0	evm.TU.Chr3.1169	ZBP14	0.210626	0.149197	0.497467	1.11023e-92	3.29173e-88	XP_008225838.1 PREDICTED: 14 kDa zinc-binding protein [Prunus mume]
0	evm.TU.Chr7.1648	PXN	0.263965	0.188484	0.485905	2.11827e-92	6.28047e-88	XP_008233414.1 PREDICTED: peroxisomal nicotinamide adenine dinucleotide carrier-like [Prunus mume]
0	evm.TU.Chr6.2458	PAP	0.308357	0.199844	0.625727	4.96376e-92	1.4717e-87	XP_008236957.1 PREDICTED: purple acid phosphatase-like [Prunus mume]
0	evm.TU.Chr1.1162	evm.TU.Chr1.1162	0.78039	0.464728	0.747808	7.18912e-92	2.1315e-87	XP_008238416.1 PREDICTED: uncharacterized protein LOC103337042 [Prunus mume]
0	evm.TU.Chr6.2489	SH3P2	0.274561	0.19659	0.48194	1.44205e-91	4.27554e-87	XP_007199921.1 SH3 domain-containing protein 2 [Prunus persica]
0	evm.TU.Chr4.1170	evm.TU.Chr4.1170	0.239743	0.184394	0.378692	1.61624e-91	4.792e-87	XP_008228532.1 PREDICTED: uncharacterized protein LOC103327935 [Prunus mume]
0	evm.TU.Chr6.1175	PUB3	0.244004	0.171654	0.507402	1.99311e-91	5.90936e-87	XP_008235667.1 PREDICTED: U-box domain-containing protein 3 isoform X1 [Prunus mume]
0	evm.TU.Chr5.2511	ELF6	0.324258	0.247442	0.390052	4.96472e-91	1.47199e-86	XP_008233302.1 PREDICTED: probable lysine-specific demethylase ELF6 [Prunus mume]
0	evm.TU.Chr3.579	dtd	0.215262	0.144522	0.5748	9.22293e-91	2.73451e-86	XP_008225436.1 PREDICTED: D-tyrosyl-tRNA(Tyr) deacylase isoform X1 [Prunus mume]
0	evm.TU.Chr2.4663	VPS13C	0.2336	0.17539	0.413474	1.03746e-90	3.07596e-86	XP_016647140.1 PREDICTED: uncharacterized protein LOC103323263 [Prunus mume]
0	evm.TU.Chr1.1800	WRKY24	0.81723	0.57503	0.507104	1.35214e-90	4.00895e-86	XP_008244800.1 PREDICTED: probable WRKY transcription factor 33 [Prunus mume]
0	evm.TU.Chr5.3484	UBICEP52-7	0.217254	0.155637	0.481194	1.90593e-90	5.6509e-86	KAE8680559.1 Ubiquitin-60S ribosomal protein L40-1 [Hibiscus syriacus]
0	evm.TU.Chr2.5563	At3g49140	0.299984	0.232593	0.367079	2.86069e-90	8.48166e-86	XP_008222584.1 PREDICTED: uncharacterized protein At3g49140 isoform X1 [Prunus mume]
0	evm.TU.Chr2.121	YY1	0.311794	0.238093	0.389071	6.05268e-90	1.79456e-85	XP_008218753.1 PREDICTED: uncharacterized zinc finger protein At4g06634 [Prunus mume]
0	evm.TU.Chr4.2720	ULT1	0.25548	0.174426	0.550595	6.55101e-90	1.94231e-85	VVA27129.1 PREDICTED: ULTRAPETALA [Prunus dulcis]
0	evm.TU.Chr4.1434	NFYA3	0.220659	0.146373	0.592175	2.1484e-89	6.36979e-85	XP_016649370.1 PREDICTED: nuclear transcription factor Y subunit A-3 isoform X1 [Prunus mume]
0	evm.TU.Chr2.4554	CDC20-1	0.217261	0.16622	0.386334	4.08328e-89	1.21065e-84	XP_016647996.1 PREDICTED: LOW QUALITY PROTEIN: cell division cycle 20.2, cofactor of APC complex-like [Prunus mume]
0	evm.TU.Chr4.1672	MTPC4	0.241154	0.181139	0.412861	5.72913e-89	1.69863e-84	XP_008227950.1 PREDICTED: metal tolerance protein C4 [Prunus mume]
0	evm.TU.Chr4.596	UBC36	0.211583	0.14416	0.55355	1.29559e-88	3.8413e-84	RZC74273.1 hypothetical protein C5167_049757 [Papaver somniferum]
0	evm.TU.Chr8.3071	HD16	0.276208	0.208481	0.405842	1.80238e-88	5.34387e-84	XP_008240478.1 PREDICTED: uncharacterized protein LOC103338977 [Prunus mume]
0	evm.TU.Chr6.400	DRP2A	0.324262	0.246382	0.396265	4.0011e-88	1.18629e-83	XP_008237733.1 PREDICTED: dynamin-2A-like [Prunus mume]
0	evm.TU.Chr3.113	evm.TU.Chr3.113	0.247658	0.186882	0.406226	5.25389e-88	1.55773e-83	XP_008227495.1 PREDICTED: uncharacterized protein LOC103327005 isoform X1 [Prunus mume]
0	evm.TU.Chr5.3423	GMI1	0.344317	0.255202	0.432096	9.15349e-88	2.71392e-83	XP_016649814.1 PREDICTED: uncharacterized protein LOC103333768 [Prunus mume]
0	evm.TU.Chr5.2956	At2g40430	0.287609	0.213661	0.428785	1.15847e-87	3.43476e-83	RXI08745.1 hypothetical protein DVH24_022889 [Malus domestica]
0	evm.TU.Chr3.2955	ROPGAP7	0.288946	0.223905	0.367916	1.59875e-87	4.74013e-83	ONI14153.1 hypothetical protein PRUPE_4G265200 [Prunus persica]
0	evm.TU.Chr5.3286	CPSF100	0.216722	0.144891	0.580882	1.75746e-87	5.21068e-83	VVA11124.1 PREDICTED: cleavage and polyadenylation [Prunus dulcis]
0	evm.TU.Chr2.2349	ASB1	0.252725	0.179372	0.494618	2.53287e-87	7.50971e-83	XP_008220941.1 PREDICTED: anthranilate synthase beta subunit 1, chloroplastic-like isoform X1 [Prunus mume]
0	evm.TU.Chr8.1643	CTR1	0.313912	0.229847	0.449683	1.39839e-86	4.14608e-82	XP_008241294.1 PREDICTED: serine/threonine-protein kinase CTR1 [Prunus mume]
0	evm.TU.Chr3.2564	At1g66345	0.470182	0.354775	0.406315	2.12457e-86	6.29913e-82	XP_007214531.2 pentatricopeptide repeat-containing protein At1g66345, mitochondrial [Prunus persica]
0	evm.TU.Chr2.2915	Hgh1	0.297222	0.229474	0.37321	2.35915e-86	6.99464e-82	XP_008221631.1 PREDICTED: protein HGH1 homolog [Prunus mume]
0	evm.TU.Chr2.2617	DDB_G0274487	0.281041	0.210344	0.418027	3.93763e-86	1.16747e-81	XP_008243191.1 PREDICTED: CTL-like protein DDB_G0274487 [Prunus mume]
0	evm.TU.Chr4.2341	CG7427	0.303306	0.228608	0.407898	3.98211e-85	1.18065e-80	XP_008230775.1 PREDICTED: uncharacterized protein LOC103330013 [Prunus mume]
0	evm.TU.Chr8.847	WAV2	0.33092	0.253805	0.382762	5.50789e-85	1.63303e-80	VVA10280.1 PREDICTED: bem46 [Prunus dulcis]
0	evm.TU.Chr1.1242	acyP	0.385628	0.295546	0.383829	8.03371e-85	2.38191e-80	XP_008243995.1 PREDICTED: uncharacterized protein LOC103342174 [Prunus mume]
0	evm.TU.Chr4.3122	HSP70-17	0.250573	0.186339	0.4273	9.14078e-85	2.71015e-80	XP_008229669.1 PREDICTED: heat shock 70 kDa protein 17 [Prunus mume]
0	evm.TU.Chr1.1873	FAX3	0.30362	0.235769	0.36489	1.3993e-84	4.1488e-80	XP_008244826.1 PREDICTED: protein FATTY ACID EXPORT 3, chloroplastic isoform X2 [Prunus mume]
0	evm.TU.Chr4.1370	At1g72960	0.220949	0.156302	0.499373	2.84622e-84	8.43875e-80	XP_008228391.1 PREDICTED: protein ROOT HAIR DEFECTIVE 3 homolog 1-like [Prunus mume]
0	evm.TU.Chr6.1984	P4H9	0.279117	0.216147	0.368854	3.59017e-84	1.06445e-79	XP_008236423.1 PREDICTED: probable prolyl 4-hydroxylase 9 [Prunus mume]
0	evm.TU.Chr2.1967	AP4M	0.22212	0.149568	0.570544	4.3626e-84	1.29347e-79	XP_008220853.1 PREDICTED: AP-4 complex subunit mu-like isoform X1 [Prunus mume]
0	evm.TU.Chr7.1167	lhcA-P4	0.509456	0.374548	0.443808	7.18816e-84	2.13122e-79	XP_021820635.1 chlorophyll a-b binding protein P4, chloroplastic [Prunus avium]
0	evm.TU.Chr3.341	CBP60B	0.254536	0.193624	0.394613	1.93181e-83	5.72764e-79	XP_008224946.1 PREDICTED: calmodulin-binding protein 60 B-like isoform X2 [Prunus mume]
0	evm.TU.Chr5.2085	evm.TU.Chr5.2085	0.30907	0.224139	0.463538	7.11922e-83	2.11078e-78	XP_008244645.1 PREDICTED: uncharacterized protein LOC103342773 [Prunus mume]
0	evm.TU.Chr8.240	PIS1	0.222214	0.163633	0.441485	8.10044e-83	2.4017e-78	XP_008243002.1 PREDICTED: CDP-diacylglycerol--inositol 3-phosphatidyltransferase 1-like [Prunus mume]
0	evm.TU.Chr4.2573	2023-08-05	0.279307	0.199967	0.482088	1.822e-82	5.40203e-78	XP_016649446.1 PREDICTED: AUGMIN subunit 5 [Prunus mume]
0	evm.TU.Chr1.1824	At1g01350	0.309084	0.235949	0.389523	2.31892e-82	6.87537e-78	XP_008245216.1 PREDICTED: zinc finger CCCH domain-containing protein 1-like [Prunus mume]
0	evm.TU.Chr2.1771	RBP1	0.23974	0.168544	0.508347	1.5315e-81	4.54074e-77	XP_008220513.1 PREDICTED: RNA-binding protein 1-like [Prunus mume]
0	evm.TU.Chr3.281	ANR	0.241074	0.166612	0.532986	2.08751e-81	6.18927e-77	XP_008224881.1 PREDICTED: anthocyanidin reductase [Prunus mume]
0	evm.TU.Chr1.392	MO2	0.724114	0.51809	0.483013	4.83821e-81	1.43448e-76	XP_008231579.1 PREDICTED: FAD-dependent urate hydroxylase-like [Prunus mume]
0	evm.TU.Chr7.2017	Os08g0159800	0.305202	0.234978	0.377242	1.05409e-80	3.12528e-76	XP_008238224.1 PREDICTED: zinc finger CCCH domain-containing protein 56 [Prunus mume]
0	evm.TU.Chr2.1588	ELF3	0.228104	0.174316	0.387991	1.12491e-80	3.33526e-76	XP_008220435.1 PREDICTED: protein EARLY FLOWERING 3 [Prunus mume]
0	evm.TU.Chr5.1440	DRP1E	0.228062	0.163272	0.482153	5.25695e-80	1.55863e-75	XP_008232292.1 PREDICTED: dynamin-related protein 1E [Prunus mume]
0	evm.TU.Chr1.2821	ZTP29	0.240086	0.172737	0.474972	1.92919e-79	5.71986e-75	XP_008219767.1 PREDICTED: zinc transporter ZTP29 [Prunus mume]
0	evm.TU.Chr1.2115	TPR3	0.243989	0.182012	0.422784	4.61795e-79	1.36918e-74	PQQ19811.1 topless-related protein 3 isoform X2 [Prunus yedoensis var. nudiflora] [Prunus yedoensis]
0	evm.TU.Chr2.2857	At1g69450	0.223249	0.168365	0.407059	5.26516e-79	1.56107e-74	XP_008221566.1 PREDICTED: CSC1-like protein At1g69450 isoform X1 [Prunus mume]
0	evm.TU.Chr5.1909	At3g61080	0.220395	0.148009	0.57441	7.43786e-79	2.20525e-74	XP_008232875.1 PREDICTED: protein-ribulosamine 3-kinase, chloroplastic [Prunus mume]
0	evm.TU.Chr1.2399	GPI8	0.299851	0.228231	0.393748	1.00356e-78	2.97545e-74	XP_008218297.1 PREDICTED: putative GPI-anchor transamidase [Prunus mume]
0	evm.TU.Chr2.3641	ANKRD13B	0.242543	0.182531	0.410098	4.42807e-78	1.31288e-73	XP_008224575.1 PREDICTED: uncharacterized protein LOC103324312 [Prunus mume]
0	evm.TU.Chr5.993	evm.TU.Chr5.993	0.235309	0.177602	0.40591	4.65882e-77	1.38129e-72	XP_008231938.1 PREDICTED: mitochondrial acidic protein MAM33 [Prunus mume]
0	evm.TU.Chr1.2110	At1g09160	0.246147	0.181481	0.439704	6.2754e-76	1.86059e-71	XP_008245693.1 PREDICTED: probable protein phosphatase 2C 5 isoform X1 [Prunus mume]
0	evm.TU.Chr5.3393	PDV1	0.246526	0.188594	0.386452	1.15935e-75	3.43737e-71	XP_008234788.1 PREDICTED: plastid division protein PDV1 isoform X1 [Prunus mume]
0	evm.TU.Chr4.3344	EMB1467	0.238599	0.177294	0.428444	1.54613e-75	4.58413e-71	VVA32858.1 PREDICTED: NADH-ubiquinone [Prunus dulcis]
0	evm.TU.Chr3.2549	CYP71AU50	0.353996	0.25797	0.45653	2.01449e-74	5.97275e-70	NP_001313432.1 cytochrome P450 CYP736A12-like precursor [Prunus mume]
0	evm.TU.Chr1.2604	BCDH	0.384658	0.291686	0.399162	7.84216e-74	2.32512e-69	XP_008221362.1 PREDICTED: 2-oxoisovalerate dehydrogenase subunit beta 1, mitochondrial [Prunus mume]
0	evm.TU.Chr8.1880	CPK20	0.219952	0.17122	0.361341	1.22912e-73	3.64422e-69	VVA15329.1 PREDICTED: calcium-dependent [Prunus dulcis]
0	evm.TU.Chr2.2400	UEV1A	0.253724	0.191851	0.403276	1.47534e-73	4.37423e-69	XP_008221454.1 PREDICTED: ubiquitin-conjugating enzyme E2 variant 1A [Prunus mume]
0	evm.TU.Chr1.1164	At4g33920	0.66333	0.496874	0.416845	2.62754e-73	7.79041e-69	XP_008238438.1 PREDICTED: probable protein phosphatase 2C 78 [Prunus mume]
0	evm.TU.Chr1.2330	evm.TU.Chr1.2330	0.223161	0.161285	0.468477	6.34023e-72	1.87982e-67	XP_008218233.1 PREDICTED: uncharacterized protein LOC103318613 [Prunus mume]
0	evm.TU.Chr1.2617	evm.TU.Chr1.2617	0.232269	0.177169	0.390671	3.94958e-71	1.17101e-66	XP_008223016.1 PREDICTED: uncharacterized protein LOC103322820 [Prunus mume]
0	evm.TU.Chr5.1350	evm.TU.Chr5.1350	0.250192	0.186226	0.425986	4.49317e-71	1.33218e-66	XP_008232195.1 PREDICTED: uncharacterized protein LOC103331357 [Prunus mume]
0	evm.TU.Chr3.286	sst4	0.258584	0.199753	0.372414	5.20963e-69	1.5446e-64	XP_008224885.1 PREDICTED: uncharacterized protein LOC103324594 [Prunus mume]
0	evm.TU.Chr7.1983	evm.TU.Chr7.1983	0.229292	0.171611	0.41804	6.77071e-69	2.00745e-64	XP_007209630.1 uncharacterized protein LOC18776671 [Prunus persica]
0	evm.TU.Chr1.3401	S-RBP11	0.284784	0.211726	0.427673	1.39284e-68	4.12964e-64	XP_008223101.1 PREDICTED: glycine-rich RNA-binding protein [Prunus mume]
0	evm.TU.Chr2.3260	CG7185	0.229439	0.17191	0.416458	1.44913e-68	4.29653e-64	XP_021818512.1 cleavage and polyadenylation specificity factor subunit 6 isoform X1 [Prunus avium]
0	evm.TU.Chr4.1544	FLZ17	0.438897	0.308646	0.507929	3.38775e-67	1.00443e-62	XP_021819856.1 uncharacterized protein LOC110761633 [Prunus avium]
0	evm.TU.Chr2.1897	PEX11A	0.217196	0.16527	0.39417	1.38254e-66	4.09911e-62	VVA22998.1 PREDICTED: peroxisomal [Prunus dulcis]
0	evm.TU.Chr2.916	ASHH2	0.297557	0.230696	0.367171	1.92861e-66	5.71815e-62	XP_008219574.1 PREDICTED: LOW QUALITY PROTEIN: histone-lysine N-methyltransferase ASHH2 [Prunus mume]
0	evm.TU.Chr7.1490	PEX3-2	0.225558	0.166458	0.438334	2.77293e-65	8.22145e-61	XP_008240185.1 PREDICTED: peroxisome biogenesis protein 3-1 [Prunus mume]
0	evm.TU.Chr6.1091	MRS2-2	0.214944	0.163024	0.398873	6.47242e-64	1.91901e-59	XP_008235320.1 PREDICTED: magnesium transporter MRS2-I-like [Prunus mume]
0	evm.TU.Chr8.1074	UBC32	0.204371	0.156862	0.3817	2.24099e-60	6.64431e-56	XP_008241963.1 PREDICTED: ubiquitin-conjugating enzyme E2 J2-like [Prunus mume]
0	evm.TU.Chr8.1828	MED27	0.213936	0.165041	0.374355	2.99155e-60	8.86966e-56	XP_008241051.1 PREDICTED: mediator of RNA polymerase II transcription subunit 27 [Prunus mume]
1	evm.TU.Chr7.909	RFS	0.556642	0.0924122	2.59059	0	0	XP_016652538.1 PREDICTED: F-box protein At2g26160-like [Prunus mume]
1	evm.TU.Chr2.2521	evm.TU.Chr2.2521	2.79294	0.5227	2.41773	0	0	XP_008243304.1 PREDICTED: uncharacterized protein LOC103341540 [Prunus mume]
1	evm.TU.Chr1.1333	AP2-3	0.419806	0.0842735	2.31657	0	0	XP_008239114.1 PREDICTED: AP2-like ethylene-responsive transcription factor TOE3 isoform X2 [Prunus mume]
1	evm.TU.Chr5.3185	RPP8	0.35678	0.07872	2.18024	0	0	XP_021803484.1 disease resistance protein RPM1-like, partial [Prunus avium]
1	evm.TU.Chr4.533	ATL41	0.689367	0.152623	2.1753	0	0	XP_008229137.2 PREDICTED: LOW QUALITY PROTEIN: E3 ubiquitin-protein ligase ATL41-like [Prunus mume]
1	evm.TU.Chr6.2012	evm.TU.Chr6.2012	0.323891	0.0727883	2.15373	0	0	XP_008236392.1 PREDICTED: uncharacterized protein LOC103335165 [Prunus mume]
1	evm.TU.Chr5.1136	LRK10	0.769371	0.174123	2.14357	0	0	XP_008232077.1 PREDICTED: rust resistance kinase Lr10-like isoform X1 [Prunus mume]
1	evm.TU.Chr7.1604	evm.TU.Chr7.1604	0.456913	0.113339	2.01128	0	0	XP_008240416.2 PREDICTED: blue copper protein [Prunus mume]
1	evm.TU.Chr3.2086	CSLG2	0.72113	0.180044	2.00191	0	0	XP_008226731.1 PREDICTED: cellulose synthase-like protein G2 [Prunus mume]
1	evm.TU.Chr5.1087	UGT94E5	3.39257	0.858755	1.98206	0	0	XP_008231981.1 PREDICTED: beta-D-glucosyl crocetin beta-1,6-glucosyltransferase-like [Prunus mume]
1	evm.TU.Chr7.576	HIPP30	10.0338	2.55995	1.97068	0	0	XP_008239254.1 PREDICTED: heavy metal-associated isoprenylated plant protein 21 [Prunus mume]
1	evm.TU.Chr3.1016	At4g20840	1.21104	0.312894	1.9525	0	0	PQM37202.1 berberine bridge enzyme-like 21 [Prunus yedoensis var. nudiflora] [Prunus yedoensis]
1	evm.TU.Chr6.1350	evm.TU.Chr6.1350	2.45194	0.638648	1.94083	0	0	XP_008235508.1 PREDICTED: uncharacterized protein LOC103334336 [Prunus mume]
1	evm.TU.Chr1.535	EMB3004	0.276584	0.0720521	1.9406	0	0	XP_008244628.1 PREDICTED: bifunctional 3-dehydroquinate dehydratase/shikimate dehydrogenase, chloroplastic-like isoform X2 [Prunus mume]
1	evm.TU.Chr5.3416	evm.TU.Chr5.3416	1.84135	0.484825	1.92523	0	0	XP_008234762.1 PREDICTED: uncharacterized protein At4g00950 [Prunus mume]
1	evm.TU.Chr3.2280	MSH5	0.47387	0.131353	1.85104	0	0	VVA22815.1 PREDICTED: DNA mismatch repair [Prunus dulcis]
1	evm.TU.Chr8.651	evm.TU.Chr8.651	7.0522	1.96434	1.84403	0	0	XP_008242524.1 PREDICTED: uncharacterized protein LOC103340846 isoform X1 [Prunus mume]
1	evm.TU.Chr5.1923	EIX2	2.20503	0.619875	1.83075	0	0	XP_016649749.1 PREDICTED: LRR receptor-like serine/threonine-protein kinase GSO1 [Prunus mume]
1	evm.TU.Chr6.2277	JGB	1.49997	0.430977	1.79925	0	0	VVA15207.1 PREDICTED: myosin heavy chain kinase [Prunus dulcis]
1	evm.TU.Chr5.2515	PAL1	13.5676	3.92721	1.78859	0	0	AOC97438.1 phenylalanine ammonia lyase 2 [Prunus armeniaca]
1	evm.TU.Chr1.2826	evm.TU.Chr1.2826	1.31806	0.386233	1.77088	0	0	ONH99303.1 hypothetical protein PRUPE_6G024100 [Prunus persica]
1	evm.TU.Chr2.3020	ISE2	0.418279	0.125105	1.74133	0	0	XP_008221485.1 PREDICTED: DExH-box ATP-dependent RNA helicase DExH15 chloroplastic [Prunus mume]
1	evm.TU.Chr7.1408	CYP71AU50	1.18179	0.357313	1.72571	0	0	XP_008240284.1 PREDICTED: cytochrome P450 CYP736A12-like [Prunus mume]
1	evm.TU.Chr1.1361	SGR9	1.15282	0.355557	1.69701	0	0	VVA22519.1 PREDICTED: E3 [Prunus dulcis]
1	evm.TU.Chr6.1793	plcA	7.99695	2.47167	1.69396	0	0	XP_007201489.2 uncharacterized protein LOC18766439 isoform X1 [Prunus persica]
1	evm.TU.Chr2.2765	CB5-A	2.37088	0.738572	1.68261	0	0	XP_008243822.1 PREDICTED: cytochrome b5 [Prunus mume]
1	evm.TU.Chr2.4533	ATL13	1.33207	0.415213	1.68175	0	0	XP_008223555.1 PREDICTED: RING-H2 finger protein ATL13 [Prunus mume]
1	evm.TU.Chr6.765	WRKY69	1.29444	0.404474	1.67821	0	0	VVA25276.1 PREDICTED: probable WRKY mRNAion [Prunus dulcis]
1	evm.TU.Chr8.922	FLZ14	1.40036	0.438041	1.67666	0	0	XP_008242270.1 PREDICTED: uncharacterized protein LOC103340616 [Prunus mume]
1	evm.TU.Chr3.765	ABCB9	0.672896	0.212456	1.66322	0	0	XP_008225385.1 PREDICTED: ABC transporter B family member 9 isoform X1 [Prunus mume]
1	evm.TU.Chr7.811	BT1	25.258	8.31927	1.60221	0	0	XP_008239370.1 PREDICTED: BTB/POZ and TAZ domain-containing protein 1-like [Prunus mume]
1	evm.TU.Chr7.863	NRT3.1	0.799759	0.263906	1.59954	0	0	XP_008239345.1 PREDICTED: high-affinity nitrate transporter 3.1 [Prunus mume]
1	evm.TU.Chr3.515	ERF12	1.02122	0.337991	1.59523	0	0	XP_008225132.1 PREDICTED: ethylene-responsive transcription factor 12 [Prunus mume]
1	evm.TU.scaffold29.7	evm.TU.scaffold29.7	7.93715	2.64174	1.58713	0	0	VVA34598.1 PREDICTED: AT5G54585 [Prunus dulcis]
1	evm.TU.Chr3.384	SCPL31	2.97258	0.991045	1.58469	0	0	XP_008224993.1 PREDICTED: serine carboxypeptidase-like 31 [Prunus mume]
1	evm.TU.Chr3.2549	CYP71AU50	0.59695	0.199519	1.58108	0	0	NP_001313432.1 cytochrome P450 CYP736A12-like precursor [Prunus mume]
1	evm.TU.Chr7.402	ATL21A	1.12119	0.381259	1.55618	0	0	XP_008239036.1 PREDICTED: putative RING-H2 finger protein ATL21A [Prunus mume]
1	evm.TU.Chr4.3371	CAR4	1.45521	0.50142	1.53714	0	0	XP_016649367.1 PREDICTED: protein C2-DOMAIN ABA-RELATED 4-like [Prunus mume]
1	evm.TU.Chr5.1431	CER1	1.40846	0.487498	1.53065	0	0	XP_008232261.1 PREDICTED: protein ECERIFERUM 1-like [Prunus mume]
1	evm.TU.Chr2.3895	AUX22D	15.4639	5.35888	1.5289	0	0	XP_008224186.1 PREDICTED: auxin-induced protein IAA4-like [Prunus mume]
1	evm.TU.Chr6.1155	PHT1-4	1.53948	0.533744	1.52823	0	0	XP_008235689.1 PREDICTED: inorganic phosphate transporter 1-4 [Prunus mume]
1	evm.TU.Chr8.1918	evm.TU.Chr8.1918	0.610528	0.213186	1.51794	0	0	XP_008241156.1 PREDICTED: uncharacterized protein LOC103339608 [Prunus mume]
1	evm.TU.Chr8.1788	SIED1	10.0661	3.55353	1.50218	0	0	XP_008243477.1 PREDICTED: uncharacterized protein LOC103341717 [Prunus mume]
1	evm.TU.Chr8.1564	ZAT5	1.25061	0.44344	1.49582	0	0	XP_021824071.1 zinc finger protein ZAT5-like [Prunus avium]
1	evm.TU.Chr4.1337	evm.TU.Chr4.1337	0.706853	0.251137	1.49293	0	0	XP_020416359.1 uncharacterized protein LOC109948275 [Prunus persica]
1	evm.TU.Chr1.2063	BHLH149	2.82681	1.0126	1.48111	0	0	XP_008246092.1 PREDICTED: transcription factor bHLH149 [Prunus mume]
1	evm.TU.Chr4.2777	evm.TU.Chr4.2777	4.64965	1.68365	1.46553	0	0	XP_008230184.1 PREDICTED: zinc finger protein CONSTANS-LIKE 1-like [Prunus mume]
1	evm.TU.Chr4.2346	evm.TU.Chr4.2346	3.15003	1.1423	1.46342	0	0	ONI19228.1 hypothetical protein PRUPE_3G266100 [Prunus persica]
1	evm.TU.Chr4.559	TBL39	8.62661	3.14609	1.45523	0	0	XP_008244484.1 PREDICTED: protein trichome birefringence-like 39 [Prunus mume]
1	evm.TU.Chr4.1986	evm.TU.Chr4.1986	0.907048	0.332023	1.4499	0	0	XP_008231200.1 PREDICTED: uncharacterized protein LOC103330402 [Prunus mume]
1	evm.TU.Chr8.1714	BIC1	1.03851	0.380775	1.4475	0	0	XP_021833761.1 protein BIC1-like [Prunus avium]
1	evm.TU.Chr6.2198	CXE12	0.597713	0.221457	1.43242	0	0	XP_016650706.1 PREDICTED: probable carboxylesterase 12 [Prunus mume]
1	evm.TU.Chr1.2459	AMT1-2	15.5201	5.75851	1.43037	0	0	XP_008218365.1 PREDICTED: LOW QUALITY PROTEIN: ammonium transporter 1 member 2 [Prunus mume]
1	evm.TU.Chr4.1752	AAE6	6.77317	2.52133	1.42565	0	0	XP_008227873.1 PREDICTED: probable acyl-activating enzyme 6 [Prunus mume]
1	evm.TU.Chr2.3801	ZNRF4	22.1661	8.29764	1.41758	0	0	XP_021828159.1 E3 ubiquitin-protein ligase SGR9, amyloplastic-like isoform X1 [Prunus avium]
1	evm.TU.Chr1.1269	PAL2	67.6006	25.496	1.40677	0	0	XP_008243955.1 PREDICTED: phenylalanine ammonia-lyase 1 [Prunus mume]
1	evm.TU.Chr8.2144	RFS2	0.914816	0.345694	1.40398	0	0	XP_008240885.1 PREDICTED: probable galactinol--sucrose galactosyltransferase 2 [Prunus mume]
1	evm.TU.Chr2.1832	evm.TU.Chr2.1832	4.32367	1.64072	1.39793	0	0	VVA11579.1 PREDICTED: unnamed product [Prunus dulcis]
1	evm.TU.Chr6.1805	PIP2-7	2.9707	1.13029	1.39411	0	0	XP_008236183.1 PREDICTED: aquaporin-like [Prunus mume]
1	evm.TU.Chr7.1954	XTH30	20.1977	7.80534	1.37165	0	0	XP_008238168.1 PREDICTED: LOW QUALITY PROTEIN: probable xyloglucan endotransglucosylase/hydrolase protein 30 [Prunus mume]
1	evm.TU.Chr4.1206	CYP82A3	4.99279	1.93015	1.37113	0	0	XP_008228483.1 PREDICTED: cytochrome P450 CYP82D47-like [Prunus mume]
1	evm.TU.Chr6.483	ACR3	0.600613	0.23272	1.36784	0	0	XP_008237781.1 PREDICTED: ACT domain-containing protein ACR3 isoform X2 [Prunus mume]
1	evm.TU.Chr5.2426	mtnN	0.433889	0.170955	1.34371	0	0	XP_008233237.1 PREDICTED: bark storage protein A-like isoform X1 [Prunus mume]
1	evm.TU.Chr3.2025	NAC056	14.0243	5.54669	1.33823	0	0	XP_008226677.1 PREDICTED: NAC transcription factor 56 [Prunus mume]
1	evm.TU.Chr8.611	D14	2.85309	1.13961	1.32398	0	0	XP_008242593.1 PREDICTED: strigolactone esterase D14 [Prunus mume]
1	evm.TU.Chr1.1574	COPT3	0.564314	0.226953	1.31411	0	0	TQD77631.1 hypothetical protein C1H46_036840 [Malus baccata]
1	evm.TU.Chr1.3341	PBL10	4.52936	1.84283	1.29738	0	0	BBH04790.1 Protein kinase superfamily protein [Prunus dulcis]
1	evm.TU.Chr2.4511	TPS9	0.530419	0.215911	1.2967	0	0	XP_008223545.1 PREDICTED: probable alpha,alpha-trehalose-phosphate synthase [UDP-forming] 9 [Prunus mume]
1	evm.TU.Chr2.297	CAP10A	5.97797	2.43389	1.29639	0	0	XP_007223489.1 chlorophyll a-b binding protein CP24 10A, chloroplastic [Prunus persica]
1	evm.TU.Chr7.1671	LYK5	2.06495	0.840971	1.29598	0	0	XP_008237874.1 PREDICTED: protein LYK5 [Prunus mume]
1	evm.TU.Chr2.2124	At1g76070	2.60427	1.06118	1.29521	0	0	XP_008221203.1 PREDICTED: uncharacterized protein At1g76070 [Prunus mume]
1	evm.TU.Chr2.2525	At1g68200	2.23022	0.909336	1.2943	0	0	TQD92477.1 hypothetical protein C1H46_022038 [Malus baccata]
1	evm.TU.Chr3.595	At5g45920	1.42679	0.585377	1.28534	0	0	XP_008225202.1 PREDICTED: GDSL esterase/lipase At5g45920 [Prunus mume]
1	evm.TU.Chr4.2906	CSLH1	0.513816	0.211271	1.28216	0	0	XP_020415301.1 cellulose synthase-like protein H1 isoform X3 [Prunus persica]
1	evm.TU.Chr5.2526	ARF16	0.539251	0.221786	1.28179	0	0	XP_008233318.1 PREDICTED: auxin response factor 18-like [Prunus mume]
1	evm.TU.Chr5.2637	ABCG6	7.02094	2.91769	1.26684	0	0	XP_008233528.1 PREDICTED: ABC transporter G family member 6-like [Prunus mume]
1	evm.TU.Chr6.2997	PXC3	1.60307	0.671911	1.2545	0	0	XP_008237315.1 PREDICTED: LRR receptor-like serine/threonine-protein kinase GSO2 [Prunus mume]
1	evm.TU.Chr4.2665	RBL9	1.15568	0.484554	1.25401	0	0	XP_008230389.1 PREDICTED: RHOMBOID-like protein 9, chloroplastic [Prunus mume]
1	evm.TU.Chr2.1467	PK1	1.14448	0.479878	1.25395	0	0	XP_007224629.1 putative receptor protein kinase ZmPK1 [Prunus persica]
1	evm.TU.Chr1.1945	Os03g0268000	0.780363	0.327312	1.25348	0	0	XP_007207933.1 serine/threonine-protein phosphatase PP1 [Prunus persica]
1	evm.TU.Chr8.252	At2g24230	1.05821	0.444357	1.25183	0	0	XP_021814091.1 probable LRR receptor-like serine/threonine-protein kinase At2g24230 [Prunus avium]
1	evm.TU.Chr3.555	PTI5	11.1823	4.69862	1.25091	0	0	BBH00942.1 ethylene responsive element binding factor 2 [Prunus dulcis]
1	evm.TU.Chr2.4479	MDL1	2.02188	0.849957	1.25024	0	0	XP_008223528.1 PREDICTED: (R)-mandelonitrile lyase 1-like [Prunus mume]
1	evm.TU.Chr1.3140	At5g58620	3.20172	1.34893	1.24703	0	0	XP_008220916.1 PREDICTED: zinc finger CCCH domain-containing protein 66 [Prunus mume]
1	evm.TU.Chr2.3474	NAC083	2.71244	1.14436	1.24505	0	0	XP_008222225.1 PREDICTED: NAC domain-containing protein 83 [Prunus mume]
1	evm.TU.Chr2.1171	CRYD	0.717628	0.303935	1.23947	0	0	XP_008219808.1 PREDICTED: cryptochrome DASH, chloroplastic/mitochondrial [Prunus mume]
1	evm.TU.Chr7.1162	CDF3	1.6735	0.710076	1.23682	0	0	XP_007209109.1 cyclic dof factor 3 [Prunus persica]
1	evm.TU.Chr2.1466	PK1	1.95455	0.835887	1.22546	0	0	XP_007225256.1 putative receptor protein kinase ZmPK1 [Prunus persica]
1	evm.TU.Chr2.3101	CCD4	10.6954	4.57448	1.22531	0	0	XP_008221785.1 PREDICTED: probable carotenoid cleavage dioxygenase 4, chloroplastic [Prunus mume]
1	evm.TU.Chr8.441	HO1	0.437223	0.18715	1.22417	0	0	RXI05744.1 hypothetical protein DVH24_017786 [Malus domestica]
1	evm.TU.Chr4.828	HST	4.66381	2.00836	1.21549	0	0	NP_001280198.1 shikimate O-hydroxycinnamoyltransferase-like [Prunus mume]
1	evm.TU.Chr2.2645	CHUP1	17.7457	7.64978	1.21398	0	0	RXH70100.1 hypothetical protein DVH24_007356 [Malus domestica]
1	evm.TU.Chr2.2586	evm.TU.Chr2.2586	5.91967	2.55415	1.21268	0	0	XP_008243232.1 PREDICTED: uncharacterized protein LOC103341486 [Prunus mume]
1	evm.TU.Chr7.2246	evm.TU.Chr7.2246	2.47555	1.07677	1.20103	0	0	XP_008244474.1 PREDICTED: uncharacterized protein LOC103342616 [Prunus mume]
1	evm.TU.Chr8.1631	evm.TU.Chr8.1631	1.67055	0.727536	1.19923	0	0	XP_008241313.1 PREDICTED: uncharacterized protein LOC103339746 [Prunus mume]
1	evm.TU.Chr4.2364	NAC100	0.647308	0.281935	1.19909	0	0	XP_007215615.1 NAC domain-containing protein 100 [Prunus persica]
1	evm.TU.Chr8.886	evm.TU.Chr8.886	0.534918	0.233764	1.19427	0	0	XP_020423829.1 uncharacterized protein LOC18770719 isoform X2 [Prunus persica]
1	evm.TU.Chr2.4427	POPTRDRAFT_578614	37.0064	16.1949	1.19224	0	0	XP_008223711.1 PREDICTED: CASP-like protein 2C1 [Prunus mume]
1	evm.TU.Chr4.2283	AHA11	0.92332	0.405071	1.18866	0	0	XP_008230721.1 PREDICTED: plasma membrane ATPase 1-like [Prunus mume]
1	evm.TU.Chr4.1514	DNAJB6	1.94632	0.854092	1.18828	0	0	XP_016649296.1 PREDICTED: dnaJ homolog subfamily B member 6 isoform X2 [Prunus mume]
1	evm.TU.Chr2.4543	CER3	27.9795	12.3043	1.18521	0	0	XP_008223562.1 PREDICTED: protein ECERIFERUM 3 [Prunus mume]
1	evm.TU.Chr4.3357	ZFP4	1.48887	0.656133	1.18216	0	0	XP_008244314.1 PREDICTED: zinc finger protein 4-like [Prunus mume]
1	evm.TU.Chr1.1592	evm.TU.Chr1.1592	0.611351	0.27058	1.17595	0	0	XP_016648308.1 PREDICTED: uncharacterized protein LOC107880726 [Prunus mume]
1	evm.TU.Chr2.2265	At3g19850	0.99864	0.444019	1.16934	0	0	XP_008221023.1 PREDICTED: BTB/POZ domain-containing protein At3g19850-like [Prunus mume]
1	evm.TU.Chr3.2607	ZIP11	2.83722	1.2638	1.16671	0	0	XP_008244596.1 PREDICTED: zinc transporter 11-like [Prunus mume]
1	evm.TU.Chr1.3438	EXO70H1	2.30869	1.03429	1.15844	0	0	XP_020422036.1 exocyst complex component EXO70A1 [Prunus persica]
1	evm.TU.Chr2.3896	IAA14	63.9651	28.7227	1.15509	0	0	XP_008224185.1 PREDICTED: auxin-responsive protein IAA14 [Prunus mume]
1	evm.TU.Chr2.2899	PCMP-H26	16.5219	7.44144	1.15072	0	0	XP_021807427.1 pentatricopeptide repeat-containing protein At2g02980, chloroplastic [Prunus avium]
1	evm.TU.Chr1.632	2023-09-02	0.783837	0.353485	1.1489	0	0	XP_007205954.1 stress enhanced protein 2, chloroplastic [Prunus persica]
1	evm.TU.Chr2.4542	evm.TU.Chr2.4542	0.495626	0.223557	1.14861	0	0	XP_008223560.1 PREDICTED: uncharacterized protein LOC103323350 isoform X1 [Prunus mume]
1	evm.TU.Chr2.3062	evm.TU.Chr2.3062	2.90359	1.31808	1.1394	0	0	XP_008245469.1 PREDICTED: uncharacterized protein LOC103343591 [Prunus mume]
1	evm.TU.Chr2.2913	PKS1	2.17788	0.992019	1.13449	0	0	XP_008221628.1 PREDICTED: protein PHYTOCHROME KINASE SUBSTRATE 2 [Prunus mume]
1	evm.TU.Chr4.885	CCR1	19.1285	8.79535	1.12091	0	0	XP_008228789.1 PREDICTED: cinnamoyl-CoA reductase 2-like [Prunus mume]
1	evm.TU.Chr1.2101	evm.TU.Chr1.2101	1.57718	0.727084	1.11715	0	0	ONI04323.1 hypothetical protein PRUPE_6G315800 [Prunus persica]
1	evm.TU.Chr4.332	evm.TU.Chr4.332	5.13641	2.3704	1.11563	0	0	XP_008228999.1 PREDICTED: uncharacterized protein LOC103328386 [Prunus mume]
1	evm.TU.Chr7.1543	evm.TU.Chr7.1543	12.0062	5.54478	1.11458	0	0	ONI09402.1 hypothetical protein PRUPE_5G236200 [Prunus persica]
1	evm.TU.Chr1.1457	MT1	601.463	278.014	1.11332	0	0	XP_007207393.1 metallothionein-like protein type 2 [Prunus persica]
1	evm.TU.Chr5.3440	GLT1	3.14894	1.4562	1.11265	0	0	VVA11301.1 PREDICTED: glutamate synthase [Prunus dulcis]
1	evm.TU.Chr4.2800	evm.TU.Chr4.2800	6.1479	2.86462	1.10175	0	0	XP_008230117.1 PREDICTED: uncharacterized protein LOC103329424 [Prunus mume]
1	evm.TU.Chr8.1583	UGT73C6	15.4876	7.221	1.10085	0	0	XP_008241360.1 PREDICTED: UDP-glycosyltransferase 73C6-like [Prunus mume]
1	evm.TU.Chr4.2204	POT8	0.537673	0.25138	1.09686	0	0	XP_008230631.1 PREDICTED: potassium transporter 8-like [Prunus mume]
1	evm.TU.Chr4.881	CCR1	2.45535	1.14914	1.09538	0	0	XP_008228790.1 PREDICTED: cinnamoyl-CoA reductase 1-like isoform X1 [Prunus mume]
1	evm.TU.Chr1.3847	ADT6	1.87107	0.882787	1.08373	0	0	VVA25685.1 PREDICTED: arogenate [Prunus dulcis]
1	evm.TU.Chr3.2630	HMA4	1.18575	0.559514	1.08355	0	0	XP_020417592.1 probable copper-transporting ATPase HMA5 isoform X1 [Prunus persica]
1	evm.TU.Chr2.161	AKT2	1.25674	0.594428	1.08011	0	0	XP_008218775.1 PREDICTED: potassium channel AKT2/3 [Prunus mume]
1	evm.TU.Chr4.3240	CAB40	4.56068	2.15831	1.07935	0	0	XP_008229430.1 PREDICTED: chlorophyll a-b binding protein of LHCII type 1-like [Prunus mume]
1	evm.TU.Chr6.1351	At3g24760	0.747946	0.35619	1.07029	0	0	XP_008235507.1 PREDICTED: F-box/kelch-repeat protein At3g24760 [Prunus mume]
1	evm.TU.Chr3.849	At1g30090	1.2055	0.574365	1.0696	0	0	XP_008225493.1 PREDICTED: F-box/kelch-repeat protein At1g30090 [Prunus mume]
1	evm.TU.Chr4.3356	PUB21	12.4322	5.97209	1.05777	0	0	XP_008244313.1 PREDICTED: U-box domain-containing protein 21-like [Prunus mume]
1	evm.TU.Chr2.2722	HSP90-5	1.76834	0.851672	1.05403	0	0	XP_007225664.1 heat shock protein 90-5, chloroplastic [Prunus persica]
1	evm.TU.Chr2.3736	surE	0.988751	0.47794	1.04878	0	0	XP_008224320.1 PREDICTED: 5'-nucleotidase SurE [Prunus mume]
1	evm.TU.Chr5.1983	KEA2	1.56045	0.755674	1.04613	0	0	XP_008232787.1 PREDICTED: K(+) efflux antiporter 2, chloroplastic [Prunus mume]
1	evm.TU.Chr6.1472	RABA5B	1.0471	0.508319	1.04259	0	0	BBH09976.1 RAB GTPase homolog A5B, partial [Prunus dulcis]
1	evm.TU.Chr2.4332	HMA2	5.17577	2.51774	1.03964	0	0	XP_008223789.1 PREDICTED: putative inactive cadmium/zinc-transporting ATPase HMA3 [Prunus mume]
1	evm.TU.Chr6.505	evm.TU.Chr6.505	8.74693	4.26939	1.03474	0	0	XP_008237718.1 PREDICTED: uncharacterized protein LOC103336454 [Prunus mume]
1	evm.TU.Chr7.1068	ATHB-16	13.5562	6.61929	1.03421	0	0	XP_008239846.1 PREDICTED: homeobox-leucine zipper protein HAT5-like [Prunus mume]
1	evm.TU.Chr8.717	At2g19810	1.95883	0.960153	1.02866	0	0	XP_008242454.1 PREDICTED: zinc finger CCCH domain-containing protein 20 [Prunus mume]
1	evm.TU.Chr6.1550	PHOT2	0.775808	0.380789	1.02671	0	0	XP_008235843.1 PREDICTED: phototropin-2 [Prunus mume]
1	evm.TU.Chr4.3011	HSP90-6	1.01165	0.499792	1.01731	0	0	XP_008229890.1 PREDICTED: heat shock protein 90-6, mitochondrial [Prunus mume]
1	evm.TU.Chr2.2464	WDL7	3.63593	1.80517	1.01019	0	0	XP_008243357.1 PREDICTED: protein WVD2-like 7 isoform X1 [Prunus mume]
1	evm.TU.Chr4.2366	MYB16	0.744899	0.369867	1.01004	0	0	XP_008230795.1 PREDICTED: myb-related protein 306 [Prunus mume]
1	evm.TU.Chr2.4265	WRKY11	5.80304	2.90097	1.00027	0	0	XP_021815841.1 probable WRKY transcription factor 11 [Prunus avium]
1	evm.TU.Chr5.1931	HDG1	1.98471	0.99413	0.997425	0	0	XP_008232741.1 PREDICTED: homeobox-leucine zipper protein ANTHOCYANINLESS 2 isoform X1 [Prunus mume]
1	evm.TU.Chr2.4178	At1g04770	0.941614	0.473364	0.992186	0	0	XP_008223931.1 PREDICTED: protein SULFUR DEFICIENCY-INDUCED 2 [Prunus mume]
1	evm.TU.Chr2.1100	evm.TU.Chr2.1100	6.9949	3.51777	0.991641	0	0	XP_007223483.1 uncharacterized protein LOC18792844 [Prunus persica]
1	evm.TU.Chr2.2636	LAR	9.36128	4.74363	0.980715	0	0	XP_008243165.1 PREDICTED: leucoanthocyanidin reductase-like [Prunus mume]
1	evm.TU.Chr3.1627	evm.TU.Chr3.1627	8.76291	4.45423	0.976235	0	0	XP_008226231.1 PREDICTED: heme-binding protein 2 [Prunus mume]
1	evm.TU.Chr5.3251	evm.TU.Chr5.3251	1.32628	0.676032	0.972224	0	0	XP_008234270.1 PREDICTED: uncharacterized protein LOC103333236 [Prunus mume]
1	evm.TU.Chr8.932	evm.TU.Chr8.932	2.01393	1.03438	0.961244	0	0	XP_016651669.1 PREDICTED: uncharacterized protein LOC103340669, partial [Prunus mume]
1	evm.TU.Chr2.3094	POT12	0.622693	0.322311	0.950066	0	0	VVA13463.1 PREDICTED: potassium transporter [Prunus dulcis]
1	evm.TU.Chr3.166	WRKY6	4.32595	2.24458	0.946571	0	0	VVA21553.1 PREDICTED: probable WRKY mRNAion factor [Prunus dulcis]
1	evm.TU.Chr1.221	evm.TU.Chr1.221	2.13072	1.10572	0.946358	0	0	XP_020420622.1 uncharacterized protein LOC109949454 [Prunus persica]
1	evm.TU.Chr2.3813_evm.TU.Chr2.3814	ELIP1	13.2506	6.92431	0.936312	0	0	XP_008224237.1 PREDICTED: early light-induced protein 1, chloroplastic-like isoform X1 [Prunus mume]
1	evm.TU.Chr7.639	ARF2A	2.73786	1.43266	0.934354	0	0	XP_008239553.1 PREDICTED: auxin response factor 2 [Prunus mume]
1	evm.TU.Chr4.3415	PUB45	2.2942	1.20578	0.928023	0	0	XP_008229225.1 PREDICTED: U-box domain-containing protein 4 [Prunus mume]
1	evm.TU.Chr4.2881	ATG8CL	7.90016	4.15268	0.927839	0	0	XP_007217185.1 autophagy-related protein 8d [Prunus persica]
1	evm.TU.Chr2.3211	evm.TU.Chr2.3211	5.25068	2.76321	0.92616	0	0	VVA13333.1 PREDICTED: PRUPE_1G246000 [Prunus dulcis]
1	evm.TU.Chr5.2666	MTP11	4.42523	2.33512	0.922252	0	0	XP_008233556.1 PREDICTED: metal tolerance protein 11 isoform X1 [Prunus mume]
1	evm.TU.Chr2.4277	ACA10	10.5552	5.58834	0.917466	0	0	XP_008223854.1 PREDICTED: calcium-transporting ATPase 10, plasma membrane-type [Prunus mume]
1	evm.TU.Chr2.3737	WNK1	2.46618	1.30794	0.914986	0	0	XP_008224318.1 PREDICTED: uncharacterized protein LOC103324060 [Prunus mume]
1	evm.TU.Chr1.3490	AP2-1	2.17819	1.15828	0.911146	0	0	XP_008224974.1 PREDICTED: ethylene-responsive transcription factor RAP2-7 isoform X1 [Prunus mume]
1	evm.TU.Chr3.2083	BBX22	1.03497	0.55154	0.90805	0	0	XP_008226729.1 PREDICTED: transcriptional regulator IFH1 [Prunus mume]
1	evm.TU.Chr7.2398	VAB	2.6118	1.39681	0.902912	0	0	XP_008238460.1 PREDICTED: VAN3-binding protein [Prunus mume]
1	evm.TU.Chr2.1406	HIT4	3.53178	1.8902	0.901859	0	0	XP_008220220.1 PREDICTED: uncharacterized protein LOC103320329 [Prunus mume]
1	evm.TU.Chr4.1276	IAA26	0.738499	0.396127	0.898632	0	0	XP_008228419.1 PREDICTED: auxin-responsive protein IAA26-like [Prunus mume]
[truncated: 7,392 more rows]
