# Supplementary material for: Single-cell RNA sequencing reveals a high-resolution cell atlas of petals in Prunus mume at different flowering development stages
Source: Hortic Res. 2024 Jul 10;11(9):uhae189. doi: 10.1093/hr/uhae189 (PMC11377181; doi:10.1093/hr/uhae189)
Supplement: Web_Material_uhae189 [file web_material_uhae189.zip › Table S5.xls]

## Sheet: Sheet1
gene_id	gene_name	FPKM.BS1	FPKM.BS2	FPKM.BS3	FPKM.IFS1	FPKM.IFS2	FPKM.IFS3	FPKM.FS1	FPKM.FS2	FPKM.FS3	FPKM.WS1	FPKM.WS2	FPKM.WS3
evm.TU.Chr5.2515	PAL1	23.8335	21.4444	20.7294	54.5954	55.2309	54.9138	159.119	161.562	161.273	191.832	189.066	190.022
evm.TU.Chr1.1269	PAL2	71.6047	73.2268	72.7729	744.899	746.034	753.567	1537.51	1542.42	1541.35	1295.74	1304.8	1302.24
evm.TU.Chr1.2992	C4H	136.619	135.639	139.303	228.28	226.507	234.027	313.351	309.998	316.4	217.953	219.981	224.384
evm.TU.Chr4.1733	CNL	18.8569	16.6458	17.8373	241.017	244.745	244.089	339.243	342.734	349.089	265.147	260.108	274.677
evm.TU.Chr2.4425	4CL1	45.558	41.1901	34.7886	178.473	180.973	194.804	296.193	294.157	298.386	193.543	223.006	226.987
evm.TU.Chr5.3576	4CL2	51.6456	51.8814	49.9542	20.9399	23.0568	21.3823	23.2543	22.4243	21.1641	22.5042	22.3904	22.1778
evm.TU.Chr8.1534	4CL3	7.17383	6.7785	5.07172	24.0914	23.6496	23.2879	27.7058	34.5004	29.9747	22.7541	21.611	20.0546
evm.TU.Chr8.2121	4CL4	6.19066	4.80568	6.47117	20.3889	26.9747	26.7615	33.7361	25.0514	35.0023	15.9136	22.8782	23.2657
evm.TU.Chr8.1916	4CL5	0.435091	0.467469	0.318968	1.10243	0.902418	0.846071	1.4221	2.01859	1.3877	6.84768	7.30075	7.97553
evm.TU.Chr4.773	4CL6	14.6785	13.1981	11.5388	9.02839	9.14353	10.5932	10.6528	12.1341	10.7034	5.31086	4.47109	4.67153
evm.TU.Chr4.881	CCR1	0.429749	0.595807	0.5111	114.318	106.612	111.24	336.934	342.536	328.812	603.32	591.66	594.035
evm.TU.Chr4.885	CCR2	4.9745	3.37729	2.86431	971.441	973.019	987.811	2862.7	2901.35	2933.01	5060.4	5055.63	5186.81
evm.TU.Chr6.2799	CCR3	36.2045	36.9759	36.9781	36.4848	36.8027	37.0769	53.1696	53.6021	55.5386	250.485	245.935	247.146
evm.TU.Chr3.2758	CCR4	45.0595	42.5141	42.5962	40.1936	37.4232	40.7643	51.325	51.994	55.913	253.886	248.237	252.607
evm.TU.Chr7.2015	CCR5	174.794	178.827	176.002	212.728	217.787	217.559	198.092	191.038	191.43	117.718	117.638	113.737
evm.TU.Chr4.2171	CCR6	40.2995	40.6918	39.2575	25.6128	25.8432	25.7131	18.4274	19.7317	19.1836	13.6651	13.9686	13.8018
evm.TU.Chr5.295	CCR7	14.7681	14.2562	15.0035	8.06634	7.07036	8.03743	7.53069	7.6238	6.53976	6.28517	5.87129	5.94325
evm.TU.Chr1.3084	CCR8	33.9444	33.7834	31.1341	25.0175	23.42	26.4035	17.8634	17.4752	21.4665	15.815	15.5485	15.1157
evm.TU.Chr1.3082	CCR9	6.34348	5.04442	5.02222	4.13275	4.35748	4.52854	3.05871	3.17905	3.0752	2.23974	1.98896	2.45365
evm.TU.Chr1.3083	CCR10	16.723	16.1285	17.4975	11.4322	12.2336	13.3676	10.4766	12.1553	8.54307	8.29392	7.60862	8.75644
evm.TU.Chr4.2644	CCR11	2.58626	2.59904	2.72085	1.6309	1.32373	1.20782	1.39475	0.631223	1.00229	2.75401	3.10603	1.85033
evm.TU.Chr4.874	CCR12	31.318	29.7197	31.4367	30.2594	31.7485	30.0847	36.4333	38.061	34.2805	38.1295	40.6253	40.9537
evm.TU.Chr6.2032	CAD1	252.912	253.574	237.428	728.269	731.964	740.319	1010.2	1027.82	1028.77	1328.05	1312.86	1319.02
evm.TU.Chr6.2034	CAD2	315.735	312.736	295.021	560.405	506.07	530.256	462.724	478.252	442.279	411.907	400.267	442.517
evm.TU.Chr4.3078	CAD3	2.83443	2.76232	2.94429	2.30742	3.4761	3.28342	18.7789	19.4286	18.177	244.089	244.68	245.831
evm.TU.Chr1.996	CAD4	5.715	5.95242	6.14111	6.93392	7.31589	6.28631	10.9443	9.57345	9.0108	61.6886	60.0121	58.3146
evm.TU.Chr2.2109	CAD5	70.2237	70.8647	69.1648	30.3157	31.3742	29.2338	17.1501	16.7216	19.1711	3.43307	4.23221	4.00819
evm.TU.Chr1.390	CAD6	907.56	851.851	897.272	114.673	112.59	113.163	44.288	50.4722	47.6435	10.7225	12.4354	12.4708
evm.TU.Chr1.1208	CAD7	0.472866	0.363535	0.211248	0.17553	0.079251	0.109097	0.298051	0.065914	0.425506	6.16417	6.27867	6.2296
evm.TU.Chr1.995	CAD8	0	0	0	0	0	0.270475	0.074009	0.151844	0	9.50383	9.52245	10.5083
evm.TU.Chr2.3618	CAD9	17.5324	17.187	17.3468	12.6152	12.4055	12.7652	10.7222	11.1222	12.9356	15.4225	13.8601	13.9233
evm.TU.Chr7.590	CAD10	13.5468	13.8584	13.51	10.4038	13.6295	13.0417	12.1633	12.8902	9.5663	7.68569	7.01151	7.71431
evm.TU.Chr2.510	BAHD1	122.015	127.414	125.752	81.4847	78.2316	77.8963	30.9956	28.9902	30.7133	2.68211	2.9618	3.09754
evm.TU.Chr4.828	BAHD2	15.1128	14.9153	12.6894	61.5134	63.1872	65.2122	120.742	130.386	120.808	170.857	180.849	186.576
evm.TU.Chr4.1586	BAHD3	2.3238	2.49736	2.41675	120.275	118.532	119.302	206.904	217.832	208.323	63.8703	68.738	69.4583
evm.TU.Chr4.836	BAHD4	230.806	218.563	217.841	65.1733	65.1336	67.6522	35.558	35.8905	34.9024	30.6913	29.3536	28.1844
evm.TU.Chr3.1483	BAHD5	115.686	116.521	115.324	89.2011	86.8358	88.6567	154.087	154.84	155.892	301.269	290.661	296.228
evm.TU.Chr1.2346	BAHD6	84.7149	84.5722	82.1445	133.033	137.971	141.545	109.639	111.754	111.377	31.8472	31.329	30.2146
evm.TU.Chr3.1485	BAHD7	45.1435	44.4071	43.3025	28.6662	28.2248	27.9094	15.9003	16.3556	15.5095	3.3366	4.49025	3.95159
evm.TU.Chr3.1486	BAHD8	43.5881	42.8505	44.7797	10.6373	10.7384	10.6399	12.7956	13.7878	13.9382	34.3663	30.432	32.1173
evm.TU.Chr3.1490	BAHD9	45.1683	43.5635	44.7329	13.0155	12.403	11.731	13.9173	12.8579	13.848	11.5541	11.9429	10.8369
evm.TU.Chr4.1584	BAHD10	0	0	0	4.3515	4.48166	5.63972	9.27046	9.60841	8.7045	3.10946	3.36513	2.06276
evm.TU.Chr3.1496	BAHD11	18.1189	18.5447	19.2082	3.03795	3.0491	2.75883	1.75601	1.1573	2.12752	1.26978	0.850888	0.982707
evm.TU.Chr3.1482	BAHD12	7.38103	9.40867	6.5833	5.83571	7.43065	6.77318	15.2544	13.0589	14.0227	34.101	38.6947	34.5743
evm.TU.Chr3.1481	BAHD13	31.9655	32.5215	32.1776	16.6128	14.6817	15.6121	14.0564	15.3502	14.047	9.00507	9.67565	9.43482
evm.TU.Chr3.1466	BAHD14	2.64072	1.96104	1.86205	2.14056	2.30223	1.93111	4.93063	5.62566	4.75345	13.3864	12.1932	13.9322
evm.TU.Chr3.1492	BAHD15	4.00103	3.06392	4.01261	0.416477	0.148193	0.166857	0.139144	0.028948	0.11106	0.15868	0.10401	0.263309
evm.TU.Chr4.834	BAHD16	7.90419	7.87645	7.19834	3.29718	3.23352	2.92411	1.96529	2.00664	1.59413	0.666408	1.27456	0.802026
evm.TU.Chr6.2646	BAHD17	78.7099	79.8212	78.83	95.3773	94.907	91.1913	117.546	114.838	111.538	85.8321	86.6924	85.3878
evm.TU.Chr3.1518	BAHD18	1.92081	2.60438	3.31255	2.05515	1.94564	1.93085	2.05927	1.71868	2.1174	0.367577	0.253174	0.285355
evm.TU.Chr2.2173	BAHD19	13.213	13.0628	13.2963	13.4836	13.3861	12.976	11.0679	11.6293	11.1326	7.58306	8.33072	7.88186
evm.TU.Chr3.1550	BAHD20	1.37731	1.74433	1.80796	1.32346	1.17264	1.29969	1.37748	1.02493	1.26037	0.331171	0.137831	0.228314
evm.TU.Chr3.1556	BAHD21	50.3219	51.5399	51.1377	46.806	43.739	43.1956	54.5378	52.7552	55.3655	39.0124	42.2488	39.8514
evm.TU.Chr3.1487	BAHD22	7.77644	7.647	7.98207	3.36092	3.12197	3.01707	2.83695	3.16702	3.03096	5.55385	5.33096	4.6951
evm.TU.Chr2.2171	BAHD23	0.823262	1.04615	0.900908	2.52912	2.84722	2.45357	1.73433	1.45083	2.55899	0.725577	0.413851	0.249744
evm.TU.Chr2.3343	BAHD24	0.39421	0.638578	0.550264	1.28652	1.66567	1.48889	2.6096	2.10106	2.20964	1.66859	1.63191	1.60028
evm.TU.Chr3.2710	EGS1	50.838	54.1941	54.3611	508.772	507.822	512.518	667.991	664.853	668.905	703.059	710.861	696.846
evm.TU.Chr3.2718	EGS2	1.42089	1.78608	1.14378	20.2564	22.4035	19.8702	40.891	36.7564	36.1203	41.0575	43.5319	41.5846
