# Supplementary material for: Single-cell RNA sequencing reveals a high-resolution cell atlas of petals in Prunus mume at different flowering development stages
Source: Hortic Res. 2024 Jul 10;11(9):uhae189. doi: 10.1093/hr/uhae189 (PMC11377181; doi:10.1093/hr/uhae189)
Supplement: Web_Material_uhae189 [file web_material_uhae189.zip › Table S7.xlsx]

## Sheet: Sheet1
Primer Names	Primer sequences (5’-3’)	Function
PmBAHD3-BamHI-F	CTCGGTACCCTCGAGGGATCCATGGAGAGAGGAGAGTTCAAGGT	Primers used for construction of pCold-PmBAHD3
PmBAHD3-XbaI-R	AGCAGAGATTACCTATCTAGAAATTTGACTAAGATAATCAAAAGTC
PmPAL-antisense-F	TGCTTGATGGAGTTGGTTGCC	Primers used for in situ hybridization
PmPAL-antisense-R	TAATACGACTCACTATAGGGGCCACCCTTATGCTCACCTAC
PmPAL-tisense-F	TAATACGACTCACTATAGGGTGCTTGATGGAGTTGGTTGCC
PmPAL-tisense-R	GCCACCCTTATGCTCACCTAC
PmCAD1-antisense-F	CGGTCCAATGCAATAAAATAACTT
PmCAD1-antisense-R	TAATACGACTCACTATAGGGAACACTCCTCTGCTCCTCAG
PmCAD1-sense-F	TAATACGACTCACTATAGGGCGGTCCAATGCAATAAAATAACTT
PmCAD1-sense-R	AACACTCCTCTGCTCCTCAG
PmBAHD3-antisense-F	CCAAACAAGACCGTAGTGTACTCT
PmBAHD3-antisense-R	TAATACGACTCACTATAGGGCTTGCTTGCATAAATGACTAGTACA
PmBAHD3-sense-F	TAATACGACTCACTATAGGGCCAAACAAGACCGTAGTGTACTCT
PmBAHD3-sense-R	CTTGCTTGCATAAATGACTAGTACA
PmBAHD5-antisense-F	GAGGCTCTCATAGTACAAGAGTTGC
PmBAHD5-antisense-R	TAATACGACTCACTATAGGGACTACAATGTATTTTGCGTGACGA
PmBAHD5-sense-F	TAATACGACTCACTATAGGGGAGGCTCTCATAGTACAAGAGTTGC
PmBAHD5-sense-R	ACTACAATGTATTTTGCGTGACGA
PmEGS1-antisense-F	CACTTGATCTATAAGTACTTTGCAGG
PmEGS1-antisense-R	TAATACGACTCACTATAGGGTCGTAAAATAATTTATAATTTTCAAAAA
PmEGS1-sense-F	TAATACGACTCACTATAGGGCACTTGATCTATAAGTACTTTGCAGG
PmEGS1-sense-R	TCGTAAAATAATTTATAATTTTCAAAAA
PmWAT1-antisense-F	TAGCCAAACTGCAAGGCC
PmWAT1-antisense-R	TAATACGACTCACTATAGGGGACCTCCCTTCCCTCTCTATAT
PmWAT1-sense-F	TAATACGACTCACTATAGGGTAGCCAAACTGCAAGGCC
PmWAT1-sense-R	GACCTCCCTTCCCTCTCTATAT
